# Supplementary material for: 1-(Phenyl­sulfon­yl)naphthalene
Source: Acta Crystallogr Sect E Struct Rep Online. 2012 Jul 14;68(Pt 8):o2434. doi: 10.1107/S1600536812030929 (PMC3414349; doi:10.1107/S1600536812030929)
Supplement: Supplementary file 2 [file e-68-o2434-Isup2.hkl]

# 
# h,k,l, Fc-squared, Fo-squared, sigma(Fo-squared) and status flag 
# 
data_I
_shelx_title ' P-1 in P-1' 
_shelx_refln_list_code          4 
_shelx_F_calc_maximum      126.49 
_exptl_crystal_F_000       280.00 
_reflns_d_resolution_high  0.8255 
 
loop_ 
 _symmetry_equiv_pos_as_xyz 
 'x, y, z' 
 '-x, -y, -z' 
 
_cell_length_a     7.7210 
_cell_length_b     9.4444 
_cell_length_c     9.7265 
_cell_angle_alpha  86.669 
_cell_angle_beta   74.690 
_cell_angle_gamma  69.995 
 
_shelx_F_squared_multiplier     1.000 
 
loop_ 
 _refln_index_h 
 _refln_index_k 
 _refln_index_l 
 _refln_F_squared_calc 
 _refln_F_squared_meas 
 _refln_F_squared_sigma 
 _refln_observed_status 
   1   0   0      126.43      150.62      2.27 o 
   2   0   0     5031.44     4647.66    123.46 o 
   3   0   0      648.61      639.42      7.43 o 
   4   0   0       41.82       44.40      1.18 o 
   5   0   0       29.97       30.13      1.60 o 
   6   0   0      206.39      206.19      4.66 o 
   7   0   0       43.58       40.88      3.09 o 
   8   0   0        8.04        6.06      1.90 o 
  -8   1   0        7.71       11.05      2.26 o 
  -7   1   0        9.02        8.05      1.34 o 
  -6   1   0       14.92       16.52      3.21 o 
  -5   1   0      642.67      647.13     10.29 o 
  -4   1   0      216.08      227.79      4.49 o 
  -3   1   0       22.09       20.20      1.05 o 
  -2   1   0      925.55      919.53     12.46 o 
  -1   1   0       13.72       12.42      0.59 o 
   1   1   0     2288.40     2107.96     43.80 o 
   2   1   0       95.66      105.56      1.55 o 
   3   1   0      122.81      123.43      2.31 o 
   4   1   0       96.00      100.56      2.36 o 
   5   1   0       25.00       23.33      0.97 o 
   6   1   0        5.54        5.11      1.43 o 
   7   1   0        1.43       -0.48      1.07 o 
   8   1   0       21.24       22.94      2.97 o 
  -7   2   0       39.93       44.29      2.39 o 
  -6   2   0       23.05       27.16      1.85 o 
  -5   2   0       86.08       85.43      2.81 o 
  -4   2   0       25.54       29.46      1.51 o 
  -3   2   0      485.50      467.93      5.77 o 
  -2   2   0      782.17      782.69      8.86 o 
  -1   2   0      301.89      285.09      4.12 o 
   0   2   0     3176.07     2834.88     29.63 o 
   1   2   0        2.87        3.48      0.36 o 
   2   2   0      148.93      158.05      2.81 o 
   3   2   0        2.87        2.09      0.27 o 
   4   2   0      411.43      427.87      6.46 o 
   5   2   0       27.33       32.16      1.10 o 
   6   2   0       24.83       19.73      2.26 o 
   7   2   0        6.75        7.49      1.78 o 
   8   2   0       24.76       27.34      3.21 o 
  -7   3   0        0.21        0.04      0.91 o 
  -6   3   0       13.98       15.14      1.57 o 
  -5   3   0      146.31      146.87      3.87 o 
  -4   3   0       25.88       28.98      1.57 o 
  -3   3   0       17.06       16.63      1.05 o 
  -2   3   0       80.41      102.27      1.78 o 
  -1   3   0      381.76      397.65      4.82 o 
   0   3   0       92.42       99.90      6.07 o 
   1   3   0      621.19      635.39      7.17 o 
   2   3   0      234.69      208.96      3.60 o 
   3   3   0       82.31       79.89      4.52 o 
   4   3   0       58.93       68.52      3.15 o 
   5   3   0       57.21       60.14      2.73 o 
   6   3   0        3.62        3.77      0.80 o 
   7   3   0       21.63       27.22      2.85 o 
   8   3   0       36.01       39.22      3.33 o 
  -6   4   0        6.34       11.89      2.50 o 
  -5   4   0        3.26        3.08      0.88 o 
  -4   4   0       97.75       99.07      5.11 o 
  -3   4   0      217.78      235.67      4.71 o 
  -2   4   0       53.28       52.14      1.31 o 
  -1   4   0       12.39       12.27      0.65 o 
   0   4   0      583.05      606.91      7.11 o 
   1   4   0      274.49      314.92      4.03 o 
   2   4   0     1627.22     1729.41     18.62 o 
   3   4   0      206.96      194.04      3.82 o 
   4   4   0        1.61        2.03      0.77 o 
   5   4   0       43.25       43.96      1.84 o 
   6   4   0        3.29        3.92      1.31 o 
   7   4   0        8.80        9.98      1.90 o 
   8   4   0        3.42        2.14      1.55 o 
   9   4   0        5.63        6.42      2.14 o 
  -6   5   0        1.95        3.21      1.90 o 
  -5   5   0       11.48       10.22      2.26 o 
  -4   5   0        8.12        6.89      1.90 o 
  -3   5   0       46.18       39.87      3.57 o 
  -2   5   0      113.55      112.57      2.77 o 
  -1   5   0       35.80       37.00      1.11 o 
   0   5   0      453.93      490.20      6.10 o 
   1   5   0        0.03        0.84      0.42 o 
   2   5   0        4.03       12.69      0.68 o 
   3   5   0       70.10       80.13      2.32 o 
   4   5   0       25.78       33.21      1.55 o 
   5   5   0      196.79      189.04      4.33 o 
   6   5   0       27.19       28.82      1.72 o 
   7   5   0        7.29        7.96      1.66 o 
   8   5   0       58.59       65.25      4.28 o 
  -5   6   0       17.82       15.45      2.97 o 
  -4   6   0       24.99       27.69      3.33 o 
  -3   6   0      159.30      163.78      6.66 o 
  -2   6   0        1.83        3.09      1.43 o 
  -1   6   0       49.29       48.02      1.43 o 
   0   6   0      239.57      243.32      3.67 o 
   1   6   0        0.14       -0.03      0.35 o 
   2   6   0       53.46       56.07      1.43 o 
   3   6   0      763.50      759.77     11.43 o 
   4   6   0      165.68      158.93      3.82 o 
   5   6   0        0.80        1.37      0.76 o 
   6   6   0      110.18      110.65      3.44 o 
   7   6   0       54.62       54.55      3.45 o 
   8   6   0        1.25        1.43      1.31 o 
  -4   7   0        3.41        2.02      1.90 o 
  -3   7   0        3.07        2.14      1.78 o 
  -2   7   0      134.21      132.87      5.82 o 
  -1   7   0       37.42       41.00      3.09 o 
   0   7   0        0.33        0.02      0.57 o 
   1   7   0       48.97       48.14      1.49 o 
   2   7   0       53.59       51.02      1.49 o 
   3   7   0        1.51        2.78      1.19 o 
   4   7   0       54.31       53.41      2.17 o 
   5   7   0      226.00      218.88      5.07 o 
   6   7   0       98.55       91.27      3.23 o 
   7   7   0       20.62       21.75      3.15 o 
   8   7   0       23.20       20.68      2.73 o 
  -3   8   0       54.61       57.64      4.40 o 
  -2   8   0        1.21        2.02      1.78 o 
  -1   8   0       10.89       14.02      2.38 o 
   0   8   0       54.29       56.91      5.65 o 
   1   8   0      322.90      310.66      6.21 o 
   2   8   0        0.03        0.59      1.07 o 
   3   8   0      172.52      162.06      5.29 o 
   4   8   0       66.53       60.53      2.42 o 
   5   8   0        4.63        4.73      1.08 o 
   6   8   0       52.51       46.76      2.43 o 
   7   8   0      113.70      116.06      3.99 o 
   8   8   0        0.17        0.48      1.43 o 
  -2   9   0       48.48       46.11      3.92 o 
  -1   9   0       35.45       32.56      3.21 o 
   0   9   0        4.25        4.28      1.66 o 
   1   9   0       41.03       39.64      3.57 o 
   2   9   0      221.84      220.94      7.61 o 
   3   9   0       15.20       18.07      2.61 o 
   4   9   0       86.75       83.67      4.64 o 
   5   9   0       13.01       14.32      1.72 o 
   6   9   0        0.20       -0.48      0.84 o 
   7   9   0        4.79        4.93      1.43 o 
  -1  10   0       12.63        8.08      2.26 o 
   0  10   0       18.83       18.54      2.73 o 
   1  10   0       13.58       15.93      2.50 o 
   2  10   0       13.09       14.14      2.50 o 
   3  10   0        0.12       -1.55      1.19 o 
   4  10   0        0.18       -0.83      1.19 o 
   5  10   0        1.36        0.59      1.55 o 
   6  10   0        5.98        7.01      2.26 o 
   2  11   0       70.13       72.26      4.64 o 
   3  11   0       28.52       26.98      3.45 o 
   4  11   0        5.43        8.68      2.50 o 
   5  11   0        1.52        2.26      1.90 o 
  -4 -11   1        0.71       -0.83      1.43 o 
  -3 -11   1       27.30       32.33      3.57 o 
  -2 -11   1        2.73        1.55      1.66 o 
  -6 -10   1       25.94       21.88      3.03 o 
  -5 -10   1        8.05        8.44      1.45 o 
  -4 -10   1        0.02        0.48      1.43 o 
  -3 -10   1        0.22       -0.48      1.19 o 
  -2 -10   1       37.31       48.02      3.68 o 
  -1 -10   1        8.71        3.80      1.66 o 
   1 -10   1        3.12        5.11      2.02 o 
  -7  -9   1       39.49       42.67      2.61 o 
  -6  -9   1        3.27        1.84      1.09 o 
  -5  -9   1        5.86        6.62      1.25 o 
  -4  -9   1        1.76        2.48      1.19 o 
  -3  -9   1       11.85       11.86      1.37 o 
  -2  -9   1       20.07       16.64      2.50 o 
  -1  -9   1        8.46       11.77      2.02 o 
   0  -9   1      101.07      100.43      4.87 o 
   1  -9   1       74.14       74.04      4.64 o 
   2  -9   1       37.56       47.30      4.04 o 
  -7  -8   1        1.17        1.06      1.05 o 
  -6  -8   1       81.81       82.90      3.23 o 
  -5  -8   1       83.36       81.84      5.65 o 
  -4  -8   1       75.65       69.26      3.80 o 
  -3  -8   1       52.45       52.10      2.20 o 
  -2  -8   1      188.44      173.69      4.08 o 
  -1  -8   1       29.11       25.50      1.24 o 
   0  -8   1       91.78       88.49      2.98 o 
   1  -8   1      145.88      140.24      5.94 o 
   2  -8   1       78.38       72.50      4.52 o 
   3  -8   1       14.97       10.34      2.61 o 
   4  -8   1        6.73        7.37      2.50 o 
  -8  -7   1        1.36        1.66      1.55 o 
  -7  -7   1       76.36       79.65      5.65 o 
  -6  -7   1       54.29       47.19      2.79 o 
  -5  -7   1       44.15       45.53      5.29 o 
  -4  -7   1       86.75       79.80      2.91 o 
  -3  -7   1      387.15      383.09      6.99 o 
  -2  -7   1        9.76        7.83      0.94 o 
  -1  -7   1       42.15       42.23      1.45 o 
   0  -7   1       78.48       73.90      1.90 o 
   1  -7   1        1.31        1.85      0.70 o 
   2  -7   1        7.97       10.34      2.14 o 
   3  -7   1       40.49       37.08      3.45 o 
   4  -7   1       21.92       17.35      2.97 o 
  -7  -6   1        0.58        0.76      0.96 o 
  -6  -6   1       98.57      101.38      3.36 o 
  -5  -6   1      183.79      170.49      4.28 o 
  -4  -6   1       64.05       61.45      2.67 o 
  -3  -6   1       16.15       15.00      1.72 o 
  -2  -6   1      354.17      348.73      4.82 o 
  -1  -6   1      353.91      362.51      5.01 o 
   0  -6   1       42.70       44.25      1.33 o 
   1  -6   1       41.34       40.56      1.30 o 
   2  -6   1      112.31      115.38      3.80 o 
   3  -6   1       10.82       10.42      1.25 o 
   4  -6   1        7.83        6.30      2.02 o 
   5  -6   1       50.36       49.44      4.04 o 
  -8  -5   1        8.69        7.37      1.90 o 
  -7  -5   1       18.42       21.75      2.50 o 
  -6  -5   1       59.44       55.73      2.39 o 
  -5  -5   1       26.53       26.45      2.14 o 
  -4  -5   1      137.72      134.07      3.40 o 
  -3  -5   1      391.12      379.59      7.25 o 
  -2  -5   1       25.12       29.88      0.97 o 
  -1  -5   1        2.16        3.77      0.47 o 
   0  -5   1        0.14        1.90      0.40 o 
   1  -5   1      173.65      199.69      3.13 o 
   2  -5   1       65.83       73.93      2.26 o 
   3  -5   1       17.22       17.91      1.36 o 
   4  -5   1      102.62       97.20      3.08 o 
   5  -5   1        5.94        6.92      2.14 o 
   6  -5   1       12.89        9.63      2.38 o 
  -8  -4   1       45.32       46.00      3.68 o 
  -6  -4   1        2.74        1.24      0.80 o 
  -5  -4   1      104.92      105.24      4.52 o 
  -4  -4   1      112.18      122.56      3.27 o 
  -3  -4   1       26.54       22.62      1.22 o 
  -2  -4   1       10.75       18.63      1.84 o 
  -1  -4   1      293.57      295.93      3.92 o 
   0  -4   1     1079.50     1145.93     17.46 o 
   1  -4   1       15.72       20.99      0.78 o 
   2  -4   1      218.04      226.91      3.33 o 
   3  -4   1       19.49       23.41      1.31 o 
   4  -4   1      268.21      270.74      5.56 o 
   5  -4   1       61.20       58.58      2.48 o 
   6  -4   1        3.21        3.58      1.08 o 
   7  -4   1        1.06        1.66      1.78 o 
  -8  -3   1       12.36       17.59      2.85 o 
  -6  -3   1       40.88       39.58      2.50 o 
  -5  -3   1        0.00       -0.63      0.42 o 
  -4  -3   1       31.97       30.04      1.38 o 
  -3  -3   1        2.84        1.91      0.50 o 
  -2  -3   1        1.71        1.91      0.42 o 
  -1  -3   1     1090.32     1087.50     11.90 o 
   0  -3   1      140.48      127.51      1.98 o 
   1  -3   1       45.62       48.43      1.07 o 
   3  -3   1       44.19       47.06      1.74 o 
   4  -3   1      140.00      137.50      3.45 o 
   5  -3   1      228.75      215.94      5.47 o 
   6  -3   1        8.00        9.79      1.37 o 
   7  -3   1        4.86        7.32      1.60 o 
  -8  -2   1       17.79       21.39      2.97 o 
  -7  -2   1        1.77        1.07      1.31 o 
  -6  -2   1      157.70      165.20      5.94 o 
  -5  -2   1       27.26       26.03      1.78 o 
  -4  -2   1      305.06      309.18      5.28 o 
  -3  -2   1      155.09      144.61      2.22 o 
  -2  -2   1       58.77       66.91      1.64 o 
  -1  -2   1     3897.70     3528.89     52.92 o 
   0  -2   1     1665.83     1597.14     32.52 o 
   1  -2   1      429.44      404.73      5.67 o 
   2  -2   1       50.53       45.23      2.20 o 
   3  -2   1       25.46       24.03      1.20 o 
   4  -2   1      230.00      227.46      4.57 o 
   5  -2   1      358.97      358.95     11.65 o 
   6  -2   1        0.30        0.23      0.77 o 
   7  -2   1       25.25       20.32      3.57 o 
  -8  -1   1       68.73       66.56      4.40 o 
  -7  -1   1        2.69        1.78      1.43 o 
  -6  -1   1      137.03      139.53      5.47 o 
  -5  -1   1        1.05        1.09      0.76 o 
  -4  -1   1      152.05      150.38      3.07 o 
  -3  -1   1        2.35        5.89      0.45 o 
  -2  -1   1     1796.36     1739.39     18.56 o 
  -1  -1   1      195.88      205.68      3.02 o 
   0  -1   1       54.42       64.01      1.37 o 
   1  -1   1      414.45      407.27      5.71 o 
   2  -1   1     1188.53     1252.77     16.58 o 
   3  -1   1      150.53      143.90      3.02 o 
   4  -1   1      452.44      498.98     23.29 o 
   5  -1   1      160.04      154.99      3.77 o 
   6  -1   1       99.02      103.52      4.10 o 
   7  -1   1      128.58      133.18      5.88 o 
   8  -1   1        0.45        1.07      1.55 o 
  -8   0   1        7.25        5.47      1.90 o 
  -7   0   1        3.26        2.50      1.43 o 
  -6   0   1       64.36       69.23      2.56 o 
  -5   0   1      367.60      369.46      6.60 o 
  -4   0   1      111.01      101.70      2.00 o 
  -3   0   1        0.43       -0.05      0.36 o 
  -2   0   1       18.66       12.53      0.55 o 
  -1   0   1     3576.20     3149.51     32.88 o 
   0   0   1       20.66       18.19      0.46 o 
   1   0   1      845.23      853.11     14.44 o 
   2   0   1    16000.32    11371.42    512.07 o 
   3   0   1     1109.54     1183.09     12.96 o 
   4   0   1     2974.70     2916.99     31.05 o 
   5   0   1      674.45      676.19     10.46 o 
   6   0   1      288.67      259.70      5.46 o 
   7   0   1       58.99       54.20      3.57 o 
   8   0   1       18.27       17.71      2.61 o 
  -7   1   1       10.92       11.53      2.26 o 
  -6   1   1      159.20      164.18      4.24 o 
  -5   1   1      127.95      124.77      3.36 o 
  -4   1   1      167.68      167.33      3.65 o 
  -3   1   1       47.97       44.31      1.15 o 
  -2   1   1      314.16      354.91      4.57 o 
  -1   1   1      126.97      111.68      1.64 o 
   0   1   1     6305.33     5961.18    532.03 o 
   1   1   1      210.95      212.33      3.06 o 
   2   1   1     1313.95     1309.75     13.99 o 
   3   1   1      172.36      159.60      2.32 o 
   4   1   1       14.84       15.19      0.99 o 
   5   1   1       63.25       61.56      1.50 o 
   6   1   1        0.14       -0.17      0.63 o 
   7   1   1        2.24        3.21      1.55 o 
   8   1   1        3.30        1.55      1.55 o 
  -7   2   1       13.13       12.58      2.91 o 
  -6   2   1        2.66        4.32      1.07 o 
  -5   2   1      429.65      439.75      7.84 o 
  -4   2   1       74.09       76.40      2.73 o 
  -3   2   1        0.77        1.29      0.58 o 
  -2   2   1        5.06        7.95      0.70 o 
  -1   2   1      595.73      600.98      6.82 o 
   0   2   1      287.31      290.66      4.45 o 
   1   2   1      986.70      932.80     12.13 o 
   2   2   1     2383.24     2219.53     28.62 o 
   3   2   1      421.16      435.98      5.23 o 
   4   2   1      221.57      207.88      3.03 o 
   5   2   1        0.49        0.54      0.33 o 
   6   2   1        0.78       -0.12      0.83 o 
   7   2   1       24.48       26.86      2.73 o 
   8   2   1       18.49       19.61      2.73 o 
   9   2   1       17.98       20.56      3.09 o 
  -7   3   1       33.66       26.27      3.33 o 
  -6   3   1        4.71        5.43      1.14 o 
  -5   3   1       66.01       63.23      2.48 o 
  -4   3   1      161.76      166.32      3.91 o 
  -3   3   1       39.83       38.01      1.57 o 
  -2   3   1      232.33      262.82      3.64 o 
  -1   3   1       50.88       46.13      1.06 o 
   0   3   1       91.14      113.21      1.66 o 
   1   3   1        0.17       -0.03      0.17 o 
   2   3   1      434.80      418.70      8.20 o 
   3   3   1       96.81       91.79      2.14 o 
   4   3   1      438.97      438.11      6.55 o 
   5   3   1       51.61       57.03      1.93 o 
   6   3   1        2.21        1.97      0.71 o 
   7   3   1        4.95       11.29      1.90 o 
   8   3   1       22.41       19.02      2.61 o 
   9   3   1       12.45       14.98      2.73 o 
  -6   4   1       20.44       16.16      2.73 o 
  -5   4   1        2.14        2.50      1.55 o 
  -4   4   1        0.08       -0.07      0.59 o 
  -3   4   1       63.24       62.16      2.08 o 
  -2   4   1        3.06        1.39      0.38 o 
  -1   4   1      381.69      407.31      5.14 o 
   0   4   1       30.09       32.95      0.88 o 
   1   4   1      104.13      108.85      1.80 o 
   2   4   1      577.00      560.90      6.56 o 
   3   4   1      444.74      473.51      9.98 o 
   4   4   1      832.49      842.52     12.30 o 
   5   4   1       63.05       62.16      2.97 o 
   6   4   1       82.43       84.12      2.97 o 
   7   4   1       53.26       51.11      3.33 o 
   8   4   1        0.07        0.71      1.19 o 
   9   4   1        1.04       -0.24      1.31 o 
  -6   5   1       12.72       15.45      2.85 o 
  -5   5   1       24.48       25.43      3.21 o 
  -4   5   1       42.14       42.90      3.45 o 
  -3   5   1       18.29       16.40      2.26 o 
  -2   5   1       19.04       16.99      1.13 o 
  -1   5   1       33.57       30.02      1.00 o 
   0   5   1       58.67       67.82      1.45 o 
   1   5   1       47.54       58.65      1.81 o 
   2   5   1      843.89      932.67     10.60 o 
   3   5   1       27.12       19.24      1.11 o 
   4   5   1        9.90       16.81      3.21 o 
   5   5   1       18.69       19.86      1.42 o 
   6   5   1        5.94        4.75      1.31 o 
   7   5   1        7.66        9.89      1.26 o 
   8   5   1        0.86        2.50      1.43 o 
   9   5   1        3.43        4.87      2.02 o 
  -5   6   1       37.60       40.41      3.80 o 
  -4   6   1        0.08        0.48      1.43 o 
  -3   6   1      182.84      176.61      7.01 o 
  -2   6   1      141.66      150.46      5.94 o 
  -1   6   1       89.00       94.33      2.79 o 
   0   6   1        5.61        7.62      1.01 o 
   1   6   1      332.84      325.10      4.53 o 
   2   6   1      162.94      163.62      2.73 o 
   3   6   1      334.33      360.18      6.26 o 
   4   6   1      180.00      167.94      3.85 o 
   5   6   1      253.60      236.36      5.03 o 
   6   6   1       80.73       84.15      4.16 o 
   7   6   1       50.88       52.60      2.44 o 
   8   6   1       45.47       54.55      3.80 o 
   9   6   1        3.79        4.64      1.90 o 
  -4   7   1        1.76        4.75      2.14 o 
  -3   7   1        2.56        1.07      1.66 o 
  -2   7   1       57.89       65.37      4.16 o 
  -1   7   1       27.65       28.17      2.61 o 
   0   7   1       81.92       82.22      2.69 o 
   1   7   1       67.24       64.58      2.26 o 
   2   7   1       65.42       72.93      1.79 o 
   3   7   1       99.32      101.86      8.14 o 
   4   7   1        5.46        3.90      0.91 o 
   5   7   1       12.26        9.58      1.20 o 
   6   7   1      120.88      122.40      4.28 o 
   7   7   1       32.65       33.16      3.09 o 
   8   7   1        6.04        6.47      1.42 o 
  -3   8   1       13.61       15.09      2.97 o 
  -2   8   1       38.60       44.21      3.68 o 
  -1   8   1       88.51       86.88      4.64 o 
   0   8   1        8.45        7.92      1.26 o 
   1   8   1      175.30      186.44      4.49 o 
   2   8   1       43.69       36.61      2.85 o 
   3   8   1       26.64       23.65      2.50 o 
   4   8   1        0.46       -0.04      0.68 o 
   5   8   1      169.83      168.59      4.64 o 
   6   8   1      107.94      100.77      3.48 o 
   7   8   1       78.37       82.84      4.75 o 
   8   8   1        9.63        9.35      1.60 o 
  -2   9   1        4.18        2.38      1.90 o 
  -1   9   1       12.75       10.22      2.26 o 
   0   9   1       20.71       25.20      2.97 o 
   1   9   1      167.67      159.14      4.32 o 
   2   9   1       54.25       56.57      3.68 o 
   3   9   1       41.21       37.68      3.09 o 
   4   9   1       32.26       26.74      2.73 o 
   5   9   1       22.54       20.80      2.73 o 
   6   9   1       94.17       90.63      3.35 o 
   7   9   1       14.26       13.91      2.61 o 
  -1  10   1        0.00       -1.90      1.31 o 
   0  10   1        0.83        1.19      1.55 o 
   1  10   1       14.41       15.81      2.50 o 
   2  10   1       41.02       41.48      3.45 o 
   3  10   1        4.54        5.70      1.78 o 
   4  10   1        3.79        4.40      1.66 o 
   5  10   1        1.89        2.14      1.66 o 
   6  10   1        3.93        4.04      1.90 o 
   2  11   1       24.42       23.29      3.21 o 
   3  11   1       14.67       12.95      2.61 o 
   4  11   1        4.63        3.68      1.90 o 
   5  11   1        7.43        7.13      2.26 o 
  -3 -11   2        2.63        2.02      1.78 o 
  -2 -11   2        2.83        1.90      1.78 o 
  -5 -10   2        0.01       -0.39      0.96 o 
  -4 -10   2       39.83       42.09      2.39 o 
  -3 -10   2       27.07       29.59      3.09 o 
  -2 -10   2       44.17       35.89      3.21 o 
  -1 -10   2       18.61       17.23      2.50 o 
   1 -10   2        0.23       -0.36      1.66 o 
  -6  -9   2       28.55       30.71      6.00 o 
  -5  -9   2        7.73        7.82      1.42 o 
  -4  -9   2       11.14        9.13      1.37 o 
  -3  -9   2       20.67       17.19      4.28 o 
  -2  -9   2       20.23       22.32      2.08 o 
  -1  -9   2        1.99        1.26      1.13 o 
   0  -9   2        0.06       -1.07      1.19 o 
   1  -9   2       16.01       16.76      2.85 o 
   2  -9   2       52.35       52.77      4.28 o 
  -7  -8   2       28.37       35.97      2.61 o 
  -6  -8   2        6.04        8.37      1.45 o 
  -5  -8   2       38.81       36.08      2.18 o 
  -4  -8   2      216.14      218.48      5.19 o 
  -3  -8   2       80.73       76.61      3.15 o 
  -2  -8   2        1.21        0.83      0.80 o 
  -1  -8   2      122.45      117.21      2.69 o 
   0  -8   2       39.78       36.36      1.49 o 
   1  -8   2        6.47        8.61      1.23 o 
   2  -8   2      128.57      130.38      6.06 o 
   3  -8   2       60.36       70.83      4.87 o 
   4  -8   2        7.86        9.27      2.73 o 
  -7  -7   2       19.83       23.47      2.14 o 
  -6  -7   2       17.93       16.61      1.72 o 
  -5  -7   2       79.22       78.90      2.98 o 
  -4  -7   2       95.42      100.33      3.23 o 
  -3  -7   2      185.96      177.58      4.26 o 
  -2  -7   2      156.94      157.02      6.12 o 
  -1  -7   2      134.04      139.77      2.80 o 
   0  -7   2       57.17       56.58      1.74 o 
   1  -7   2       32.83       32.93      1.71 o 
   2  -7   2       50.73       49.24      2.17 o 
   3  -7   2        6.08        5.19      1.10 o 
   4  -7   2        9.25        6.77      2.26 o 
  -7  -6   2      141.85      133.18      4.58 o 
  -6  -6   2      275.13      275.12      8.74 o 
  -5  -6   2      156.37      151.55      5.41 o 
  -4  -6   2      424.11      405.27      7.61 o 
  -3  -6   2      204.68      209.67      4.57 o 
  -2  -6   2        0.06        0.27      0.93 o 
  -1  -6   2       40.23       38.24      1.31 o 
   0  -6   2      187.22      191.88      3.26 o 
   1  -6   2       27.34       28.80      1.14 o 
   2  -6   2       83.73       96.79      3.86 o 
   3  -6   2      160.93      161.34      4.08 o 
   4  -6   2        1.72        1.37      0.94 o 
   5  -6   2        2.66        4.28      2.02 o 
  -7  -5   2        0.00        0.38      0.88 o 
  -6  -5   2       55.12       57.83      2.52 o 
  -5  -5   2       11.13       11.75      2.44 o 
  -4  -5   2        4.61        3.57      0.84 o 
  -3  -5   2       36.09       33.62      1.59 o 
  -2  -5   2      406.70      424.70      5.55 o 
  -1  -5   2      235.15      221.61      3.42 o 
   0  -5   2      157.78      179.37      2.96 o 
   1  -5   2        6.11        7.85      0.70 o 
   2  -5   2       46.46       51.86      1.94 o 
   3  -5   2        5.98        5.40      0.97 o 
   4  -5   2       39.82       40.25      2.06 o 
   5  -5   2        0.02        0.83      0.94 o 
   6  -5   2        6.93        4.99      1.28 o 
  -8  -4   2        3.97        1.43      1.66 o 
  -6  -4   2      105.33       98.53      3.19 o 
  -5  -4   2       43.00       38.86      1.85 o 
  -4  -4   2        4.80        4.27      0.80 o 
  -3  -4   2       23.39       23.73      1.25 o 
  -2  -4   2       35.71       36.16      1.01 o 
  -1  -4   2      440.75      439.51      5.54 o 
   0  -4   2       19.02       15.21      0.90 o 
   1  -4   2        6.12        7.16      0.74 o 
   2  -4   2      139.65      159.24      2.66 o 
   3  -4   2        1.05        1.20      0.66 o 
   4  -4   2       93.75       98.37      2.99 o 
   5  -4   2        1.52        2.56      0.94 o 
   6  -4   2       68.40       69.41      2.94 o 
   7  -4   2       26.74       23.61      2.11 o 
  -8  -3   2        0.52       -1.43      1.31 o 
  -7  -3   2       24.66       20.44      2.61 o 
  -6  -3   2       43.56       40.31      2.79 o 
  -5  -3   2      137.28      143.34      3.61 o 
  -4  -3   2       30.00       26.44      3.09 o 
  -3  -3   2      183.82      183.65      2.78 o 
  -2  -3   2       21.78       18.82      0.69 o 
  -1  -3   2        8.23       10.27      1.01 o 
   0  -3   2      117.38      118.69      1.96 o 
   1  -3   2      114.00      105.68      1.86 o 
   2  -3   2       23.82       22.81      0.92 o 
   3  -3   2       26.71       22.30      1.25 o 
   4  -3   2      364.93      360.62      6.60 o 
   5  -3   2        5.67        5.47      1.08 o 
   6  -3   2       16.53       15.35      3.27 o 
   7  -3   2       13.01       14.22      2.50 o 
  -8  -2   2       29.62       36.49      3.68 o 
  -5  -2   2      200.45      192.24      4.24 o 
  -4  -2   2      173.31      170.55      2.81 o 
  -3  -2   2      163.44      172.68      3.53 o 
  -2  -2   2      311.90      323.68      4.14 o 
  -1  -2   2     4987.58     4774.62    111.06 o 
   0  -2   2      400.59      429.39      5.09 o 
   1  -2   2       21.00       19.44      0.66 o 
   2  -2   2        0.55        0.07      0.23 o 
   3  -2   2      122.67      124.89      2.93 o 
   4  -2   2       28.47       25.70      1.42 o 
   5  -2   2      400.56      404.25      7.34 o 
   6  -2   2       24.93       24.81      1.77 o 
   7  -2   2       41.87       44.19      2.35 o 
   8  -2   2        0.22        2.34      1.22 o 
  -8  -1   2        0.08        0.24      1.55 o 
  -7  -1   2        5.32        3.45      1.78 o 
  -6  -1   2      454.48      433.57     11.29 o 
  -5  -1   2        4.40        3.20      0.67 o 
  -4  -1   2       53.56       55.68      1.46 o 
  -3  -1   2       38.35       44.75      1.42 o 
  -2  -1   2       24.19       30.28      0.86 o 
  -1  -1   2     1436.64     1355.75     14.57 o 
   0  -1   2     6298.12     5513.76    128.54 o 
   1  -1   2      929.86      879.70      9.64 o 
   2  -1   2       26.78       29.61      0.75 o 
   3  -1   2       21.96       29.38      1.25 o 
   4  -1   2       75.40       98.28     12.90 o 
   5  -1   2       31.40       28.44      1.55 o 
   6  -1   2       80.46       86.81      3.39 o 
   7  -1   2       36.16       33.57      2.05 o 
   8  -1   2      116.01      114.45      5.47 o 
  -7   0   2        1.26       -0.12      1.31 o 
  -6   0   2       65.81       70.16      2.65 o 
  -5   0   2       92.28       90.01      2.73 o 
  -4   0   2      317.41      312.58      7.84 o 
  -3   0   2      410.22      394.26      5.15 o 
  -2   0   2        2.25        4.54      0.43 o 
  -1   0   2      992.02      903.48      9.93 o 
   0   0   2      142.21      144.21      1.95 o 
   1   0   2      670.42      668.11      7.36 o 
   2   0   2      354.53      391.78      4.66 o 
   3   0   2     2297.26     2297.04     24.46 o 
   4   0   2     1579.49     1565.47     17.15 o 
   5   0   2        7.57        3.51      1.37 o 
   6   0   2      685.94      637.72     10.38 o 
   7   0   2      145.80      144.35      3.99 o 
   8   0   2       61.50       44.93      3.45 o 
  -7   1   2        9.76       13.31      2.26 o 
  -6   1   2       69.18       69.93      2.73 o 
  -5   1   2       62.42       62.89      2.39 o 
  -4   1   2       34.21       34.28      1.23 o 
  -3   1   2        0.80        0.59      0.36 o 
  -2   1   2     1028.16     1015.58     14.29 o 
  -1   1   2       11.04        9.51      0.42 o 
   0   1   2     1171.12     1098.09     14.87 o 
   1   1   2      315.05      292.72      3.48 o 
   2   1   2      501.54      548.30      6.24 o 
   3   1   2      480.39      528.91      6.22 o 
   4   1   2      921.72     1004.82     11.44 o 
   5   1   2       15.10       13.86      1.08 o 
   6   1   2      103.90       92.77      2.77 o 
   7   1   2       97.33       92.47      4.52 o 
   8   1   2        0.32        2.14      1.55 o 
  -7   2   2        0.79        1.55      1.66 o 
  -6   2   2       22.68       24.00      2.20 o 
  -5   2   2        1.77        1.76      0.91 o 
  -4   2   2      180.47      190.14      4.18 o 
  -3   2   2      360.55      375.83      5.08 o 
  -2   2   2      679.32      754.46      8.78 o 
  -1   2   2      212.78      206.04      2.80 o 
   0   2   2        3.11        4.82      0.89 o 
   1   2   2      109.13      108.72      2.10 o 
   2   2   2       25.22       23.45      0.65 o 
   3   2   2      696.02      699.66      8.00 o 
   4   2   2      560.24      555.79      6.72 o 
   5   2   2        5.73        6.71      0.62 o 
   6   2   2       52.57       50.87      2.97 o 
   7   2   2        0.05        0.00      0.95 o 
   8   2   2        3.15        0.95      1.31 o 
   9   2   2       28.06       28.76      3.45 o 
  -6   3   2       17.44       16.40      2.61 o 
  -5   3   2      118.07      121.23      5.47 o 
  -4   3   2        0.98        0.02      0.57 o 
  -3   3   2      423.40      449.03      5.94 o 
  -2   3   2      284.42      294.57      4.08 o 
  -1   3   2       23.14       22.57      1.34 o 
   0   3   2        1.42        2.40      2.02 o 
   1   3   2       13.37        9.32      1.01 o 
   2   3   2      189.83      219.40      2.91 o 
   3   3   2        2.76        2.11      0.42 o 
   4   3   2      286.07      280.94      3.82 o 
   5   3   2       22.37       21.42      1.22 o 
   6   3   2        6.90        8.08      0.91 o 
   7   3   2       61.94       61.45      3.57 o 
   8   3   2        1.47        1.66      1.31 o 
   9   3   2        0.67        0.00      1.43 o 
  -6   4   2        1.04        2.85      1.78 o 
  -5   4   2        7.08        4.28      1.78 o 
  -4   4   2       88.04       86.52      4.64 o 
  -3   4   2        0.51        0.83      1.07 o 
  -2   4   2        1.12        0.37      0.34 o 
  -1   4   2      139.10      135.65      2.19 o 
   0   4   2        0.51        1.27      0.46 o 
   1   4   2        6.13        4.82      0.38 o 
   2   4   2      702.13      741.39      8.48 o 
   3   4   2       43.40       40.23      1.19 o 
   4   4   2       58.26       60.07      1.30 o 
   5   4   2      158.66      168.28      3.74 o 
   6   4   2      265.23      271.13      5.38 o 
   7   4   2        0.01       -0.83      0.83 o 
   8   4   2       99.59       91.75      4.75 o 
   9   4   2       28.18       26.86      3.21 o 
  -5   5   2        0.50        5.11      2.02 o 
  -4   5   2        1.05        2.50      1.55 o 
  -3   5   2      220.51      209.06      7.37 o 
  -2   5   2       94.06      106.53      2.94 o 
  -1   5   2        0.09       -0.05      0.42 o 
   0   5   2       79.18       80.20      2.35 o 
   1   5   2       15.66       17.55      0.68 o 
   2   5   2        8.43       10.30      1.10 o 
   3   5   2      256.49      279.70      4.96 o 
   4   5   2      464.62      475.76     11.41 o 
   5   5   2       98.99       95.75      2.77 o 
   6   5   2       71.81       73.92      4.40 o 
   7   5   2       17.55       19.91      1.64 o 
   8   5   2        0.92       -0.12      1.07 o 
   9   5   2        0.50       -0.59      1.19 o 
  -5   6   2        0.04        1.78      1.78 o 
  -4   6   2       70.09       81.53      4.99 o 
  -3   6   2       54.63       58.71      4.04 o 
  -2   6   2      103.46      106.85      4.99 o 
  -1   6   2      362.98      373.60      6.91 o 
   0   6   2      356.21      357.37      6.55 o 
   1   6   2       13.35       13.66      1.17 o 
   2   6   2      203.26      217.93      3.33 o 
   3   6   2       62.51       58.18      2.11 o 
   4   6   2       22.42       20.27      1.34 o 
   5   6   2      111.00      104.94      4.52 o 
   6   6   2      449.13      457.76      8.23 o 
   7   6   2        1.89        2.22      0.96 o 
   8   6   2        0.10        2.26      1.43 o 
   9   6   2       10.90        7.96      2.14 o 
  -4   7   2       18.78       15.81      2.97 o 
  -3   7   2      339.37      340.74     11.05 o 
  -2   7   2        2.93        7.84      2.14 o 
  -1   7   2      217.53      226.14      5.19 o 
   0   7   2        8.32        8.26      1.20 o 
   1   7   2      123.87      128.19      3.44 o 
   2   7   2        0.76       -0.18      1.49 o 
   3   7   2        4.98        5.35      1.55 o 
   4   7   2       47.83       47.81      1.94 o 
   5   7   2       64.23       62.72      2.42 o 
   6   7   2        1.08        0.48      1.43 o 
   7   7   2       46.91       48.00      2.61 o 
   8   7   2       17.91       18.59      1.89 o 
  -3   8   2        6.02        3.57      2.14 o 
  -2   8   2        3.70        0.12      1.66 o 
  -1   8   2        7.75        5.47      1.90 o 
   0   8   2       60.24       59.28      2.52 o 
   1   8   2      189.80      183.06      4.50 o 
   2   8   2       11.06       11.77      1.34 o 
   3   8   2      104.68       99.95      4.75 o 
   4   8   2       41.16       33.75      2.85 o 
   5   8   2        5.68        4.75      1.66 o 
   6   8   2       84.70       92.58      4.87 o 
   7   8   2        9.28       12.24      1.62 o 
   8   8   2       26.64       22.85      5.82 o 
  -2   9   2        3.49        5.35      2.26 o 
  -1   9   2        1.28        0.36      1.66 o 
   0   9   2        4.93        7.01      1.90 o 
   1   9   2      154.17      153.72      7.37 o 
   2   9   2        0.00       -1.19      1.19 o 
   3   9   2       18.75       20.92      2.73 o 
   4   9   2        2.47        2.97      1.55 o 
   5   9   2       61.61       64.30      4.16 o 
   6   9   2        1.43        1.07      1.66 o 
   7   9   2       91.69       93.30      5.23 o 
   0  10   2        3.03        5.35      1.90 o 
   1  10   2        3.68        0.71      1.55 o 
   2  10   2       56.81       62.04      4.16 o 
   3  10   2        1.47        0.48      1.31 o 
   4  10   2        2.89        1.07      1.43 o 
   5  10   2        6.36        8.32      2.26 o 
   6  10   2       13.37       13.79      2.61 o 
   7  10   2        1.02       -0.36      1.78 o 
   2  11   2        1.57        1.43      1.78 o 
   3  11   2        0.01       -0.83      1.55 o 
   4  11   2        4.50        7.73      2.38 o 
   5  11   2       25.56       17.00      2.85 o 
  -5 -10   3       15.44       19.27      2.06 o 
  -4 -10   3        1.62        1.84      1.49 o 
  -3 -10   3       13.14       12.41      1.64 o 
  -2 -10   3       23.80       28.05      2.13 o 
  -1 -10   3        0.39       -0.48      1.31 o 
   1 -10   3       49.79       52.53      4.16 o 
  -6  -9   3       10.21        7.72      1.54 o 
  -5  -9   3        5.46        9.46      1.55 o 
  -4  -9   3       61.80       65.32      2.89 o 
  -3  -9   3        5.34        5.27      1.55 o 
  -2  -9   3        1.19        0.89      1.31 o 
  -1  -9   3       35.71       35.54      1.96 o 
   0  -9   3        0.60        0.95      0.86 o 
   1  -9   3        1.05        2.02      1.78 o 
   2  -9   3       18.45       18.42      3.09 o 
  -7  -8   3        4.96        4.75      1.43 o 
  -6  -8   3       55.01       52.95      2.73 o 
  -5  -8   3        8.38        7.48      1.38 o 
  -4  -8   3        0.24       -0.65      0.84 o 
  -3  -8   3      117.89      121.72      3.72 o 
  -2  -8   3      179.58      171.50      4.35 o 
  -1  -8   3        8.57        8.31      1.13 o 
   0  -8   3       47.14       47.07      1.74 o 
   1  -8   3       87.57       91.17      3.21 o 
   2  -8   3       13.73       13.09      2.56 o 
   3  -8   3        9.93        7.37      2.26 o 
  -7  -7   3        1.47        4.10      1.34 o 
  -6  -7   3        9.31        7.96      1.43 o 
  -5  -7   3        0.91       -0.95      0.76 o 
  -4  -7   3       21.98       20.21      1.72 o 
  -3  -7   3      142.96      144.22      3.90 o 
  -2  -7   3       29.84       30.50      1.90 o 
  -1  -7   3      269.28      269.25      4.43 o 
   0  -7   3       24.59       21.60      1.18 o 
   1  -7   3        2.52        1.80      0.86 o 
   2  -7   3       40.15       36.82      1.94 o 
   3  -7   3       56.51       58.83      2.63 o 
   4  -7   3        2.02        4.37      1.25 o 
  -7  -6   3       71.17       65.19      3.03 o 
  -6  -6   3       19.08       16.05      1.76 o 
  -5  -6   3      183.22      177.32      4.62 o 
  -4  -6   3      146.10      152.15      4.22 o 
  -3  -6   3      316.22      293.27      5.95 o 
  -2  -6   3     1055.38     1005.23     14.89 o 
  -1  -6   3       76.74       81.45      2.03 o 
   0  -6   3      205.23      208.18      3.56 o 
   1  -6   3       17.60       17.65      1.36 o 
   2  -6   3       13.81       14.19      1.31 o 
   3  -6   3       10.11       11.13      2.26 o 
   4  -6   3       64.97       66.03      2.77 o 
   5  -6   3       29.78       27.03      4.52 o 
  -7  -5   3       98.00      101.81      3.69 o 
  -6  -5   3       92.28       88.26      8.79 o 
  -5  -5   3       63.19       62.00      6.24 o 
  -4  -5   3       96.88       96.57      4.81 o 
  -3  -5   3        1.78        1.43      0.71 o 
  -2  -5   3      134.31      134.79      2.51 o 
  -1  -5   3       83.72       86.35      1.93 o 
   0  -5   3       38.60       37.11      1.23 o 
   1  -5   3       47.86       45.20      1.56 o 
   2  -5   3       28.08       30.10      1.60 o 
   3  -5   3      103.07      110.06      3.22 o 
   4  -5   3      202.36      193.23      4.74 o 
   5  -5   3        4.91        4.63      1.20 o 
   6  -5   3        0.26        0.02      1.00 o 
  -8  -4   3        7.60        8.32      2.26 o 
  -7  -4   3        1.57        1.90      1.55 o 
  -6  -4   3       41.69       39.50      2.10 o 
  -5  -4   3       26.52       26.98      1.72 o 
  -4  -4   3       14.99       13.43      1.25 o 
  -3  -4   3        0.06        0.15      0.33 o 
  -2  -4   3      888.64      865.79     10.15 o 
  -1  -4   3      325.96      342.37      4.67 o 
   0  -4   3      119.91      123.75      3.14 o 
   1  -4   3        0.03       -0.12      0.29 o 
   2  -4   3        3.19        3.17      0.50 o 
   3  -4   3        1.47        1.84      0.76 o 
   4  -4   3       85.74       83.85      2.82 o 
   5  -4   3       21.54       16.18      1.62 o 
   6  -4   3       11.49       10.32      2.38 o 
   7  -4   3        0.04       -0.88      2.67 o 
  -8  -3   3        0.01       -1.19      1.19 o 
  -6  -3   3        0.84        0.43      0.95 o 
  -5  -3   3       16.93       14.79      3.86 o 
  -4  -3   3        0.36       -0.15      0.46 o 
  -3  -3   3       19.77       14.91      1.78 o 
  -2  -3   3       30.43       30.87      0.99 o 
  -1  -3   3     1865.19     1849.75     20.60 o 
   0  -3   3        8.37        4.83      0.55 o 
   1  -3   3       42.24       41.27      1.14 o 
   2  -3   3       70.43       70.19      1.73 o 
   3  -3   3       12.02        9.48      0.94 o 
   4  -3   3       35.90       33.36      2.32 o 
   5  -3   3       33.02       32.46      1.88 o 
   6  -3   3       83.14       84.98      3.16 o 
   7  -3   3       10.36       12.36      1.62 o 
  -7  -2   3        3.46        2.61      1.66 o 
  -5  -2   3      282.95      280.47      7.96 o 
  -4  -2   3        2.54        2.78      1.19 o 
  -3  -2   3      656.76      681.82      8.26 o 
  -2  -2   3      402.25      397.30      6.04 o 
  -1  -2   3     2167.35     2216.06     23.69 o 
   0  -2   3     1405.18     1399.66     15.26 o 
   1  -2   3      387.71      363.55      4.64 o 
   2  -2   3       80.01       82.53      2.10 o 
   3  -2   3       97.83       96.85      1.79 o 
   4  -2   3      135.75      135.92      3.35 o 
   5  -2   3       29.50       24.72      1.62 o 
   6  -2   3        0.57       -0.64      0.66 o 
   7  -2   3       51.43       52.70      2.59 o 
   8  -2   3       31.49       38.78      2.47 o 
  -7  -1   3       55.01       53.84      3.80 o 
  -6  -1   3       17.50       18.78      2.38 o 
  -5  -1   3      243.29      232.41      4.74 o 
  -4  -1   3      244.02      238.45      4.57 o 
  -3  -1   3        8.09        7.17      0.61 o 
  -2  -1   3      350.83      348.00      6.24 o 
  -1  -1   3      683.19      656.16      7.62 o 
   0  -1   3     1025.84     1078.04     11.85 o 
   2  -1   3      117.67      101.32      1.80 o 
   3  -1   3      980.57     1013.38     11.45 o 
   4  -1   3       44.52       48.37      1.81 o 
   5  -1   3       64.00       60.82      3.03 o 
   6  -1   3        7.46        6.07      1.19 o 
   7  -1   3        4.51        6.64      1.25 o 
   8  -1   3        8.96        7.49      2.02 o 
  -7   0   3        0.31       -0.71      1.31 o 
  -6   0   3      224.91      216.90      7.25 o 
  -5   0   3       41.52       40.60      1.93 o 
  -4   0   3       25.86       22.91      1.84 o 
  -3   0   3       27.15       20.20      0.94 o 
  -2   0   3      550.13      528.13      6.50 o 
  -1   0   3      139.75      135.19      2.65 o 
   0   0   3      471.53      454.94      6.03 o 
   1   0   3     1784.72     1687.57     18.02 o 
   2   0   3      511.09      519.95      6.13 o 
   3   0   3        7.52        5.13      0.47 o 
   4   0   3        3.77        3.15      0.45 o 
   5   0   3      183.86      186.51      4.08 o 
   6   0   3      117.95      116.77      4.28 o 
   7   0   3       38.86       38.94      2.06 o 
   8   0   3      262.90      251.84      8.44 o 
  -6   1   3        0.10       -0.36      0.80 o 
  -5   1   3      155.18      165.08      5.70 o 
  -4   1   3      210.54      215.64      3.64 o 
  -3   1   3      119.22      119.92      2.94 o 
  -2   1   3        0.65        0.66      0.31 o 
  -1   1   3        6.99        4.36      0.44 o 
   0   1   3      229.26      218.29      3.43 o 
   1   1   3      242.71      237.27      3.07 o 
   2   1   3      561.97      550.50      6.44 o 
   3   1   3     1138.09     1163.82     12.89 o 
   4   1   3        8.04       10.67      0.88 o 
   5   1   3       10.46        9.95      1.78 o 
   6   1   3      109.01      109.92      3.11 o 
   7   1   3        2.47        0.48      1.07 o 
   8   1   3       41.58       34.35      2.97 o 
   9   1   3       52.37       48.02      3.80 o 
  -6   2   3        0.54        0.83      1.31 o 
  -5   2   3        0.17        0.10      0.71 o 
  -4   2   3        3.90        2.97      0.74 o 
  -3   2   3       35.30       43.23      1.36 o 
  -2   2   3      723.00      762.61      9.02 o 
  -1   2   3      557.89      600.98      9.12 o 
   0   2   3      363.69      403.71      6.39 o 
   1   2   3      940.71      929.77     12.45 o 
   2   2   3       39.39       38.08      0.90 o 
   3   2   3        7.11        6.50      0.48 o 
   4   2   3      153.05      165.31      2.65 o 
   5   2   3       86.82       94.77      1.96 o 
   6   2   3       29.07       27.93      2.26 o 
   7   2   3       16.98       15.93      2.14 o 
   8   2   3       11.49       14.14      2.26 o 
   9   2   3        2.86        2.73      1.66 o 
  -6   3   3        0.22        0.71      1.55 o 
  -5   3   3        5.61        7.49      2.02 o 
  -4   3   3       90.85       88.54      4.40 o 
  -3   3   3      102.24      117.08      3.18 o 
  -2   3   3        0.87        0.75      0.36 o 
  -1   3   3      909.91     1009.49     16.69 o 
   0   3   3      101.50      107.89      2.56 o 
   1   3   3      446.27      494.06      7.64 o 
   2   3   3      274.96      280.30      3.64 o 
   3   3   3        0.03        0.44      0.29 o 
   4   3   3       48.99       51.66      1.29 o 
   5   3   3       55.98       52.35      1.42 o 
   6   3   3       26.80       28.00      1.45 o 
   7   3   3        2.00        0.71      1.07 o 
   8   3   3        0.86       -0.71      1.07 o 
   9   3   3       39.54       40.17      3.45 o 
  -6   4   3        4.77        5.59      2.02 o 
  -5   4   3        3.79        4.52      1.90 o 
  -4   4   3       15.33       10.70      2.14 o 
  -3   4   3      100.89      110.06      4.87 o 
  -2   4   3       69.38       69.83      3.15 o 
  -1   4   3        0.02        0.06      0.42 o 
   0   4   3       78.80       74.46      2.19 o 
   1   4   3       45.71       39.50      1.47 o 
   2   4   3      444.04      506.15      8.17 o 
   3   4   3       61.28       53.22      1.70 o 
   4   4   3      175.74      182.64      2.87 o 
   5   4   3      185.95      192.01      6.18 o 
   6   4   3       33.73       34.12      1.76 o 
   7   4   3       64.53       66.56      3.68 o 
   8   4   3       15.50       21.75      2.61 o 
   9   4   3        4.52        3.57      1.78 o 
  -5   5   3        0.02        0.12      1.43 o 
  -4   5   3       37.84       39.70      3.45 o 
  -3   5   3       12.16        9.03      2.02 o 
  -2   5   3       91.70       90.83      2.88 o 
  -1   5   3      185.88      187.76      4.28 o 
   0   5   3      283.44      285.60      5.46 o 
   1   5   3      137.66      126.09      3.51 o 
   2   5   3      337.03      357.08      7.46 o 
   3   5   3       28.59       35.75      1.05 o 
   4   5   3      112.73      113.19      3.86 o 
   5   5   3      186.14      187.44      4.15 o 
   6   5   3      172.11      174.71      4.81 o 
   7   5   3        0.87        2.05      1.49 o 
   8   5   3       30.23       29.71      2.85 o 
   9   5   3       16.37       25.91      3.21 o 
  -4   6   3       13.98        8.08      2.38 o 
  -3   6   3       25.42       29.59      3.33 o 
  -2   6   3       94.53      106.25      5.11 o 
  -1   6   3       32.31       35.86      1.88 o 
   0   6   3      276.57      277.34      5.63 o 
   1   6   3      652.29      636.99     10.25 o 
   2   6   3       33.01       29.60      1.51 o 
   3   6   3      108.67      110.53      4.52 o 
   4   6   3      268.33      270.85      5.16 o 
   5   6   3      104.21      108.68      3.13 o 
   6   6   3      138.80      144.48      3.90 o 
   7   6   3       18.20       19.37      1.72 o 
   8   6   3       57.71       63.82      4.04 o 
   9   6   3        1.97        1.07      1.55 o 
  -3   7   3       35.16       41.00      3.68 o 
  -2   7   3      120.70      112.08      5.59 o 
  -1   7   3      471.93      477.17      8.81 o 
   0   7   3      103.98      109.86      3.36 o 
   1   7   3      966.28      925.18     14.32 o 
   2   7   3       57.01       58.62      2.22 o 
   3   7   3       48.44       39.34      2.85 o 
   4   7   3        4.48        5.70      1.66 o 
   5   7   3        8.00        7.94      1.17 o 
   6   7   3      128.66      143.63      6.06 o 
   7   7   3        2.51        1.06      1.00 o 
   8   7   3        0.10        2.25      1.13 o 
  -3   8   3       31.35       29.83      3.80 o 
  -2   8   3        0.03        1.66      1.66 o 
  -1   8   3       34.13       26.98      3.21 o 
   0   8   3        0.07       -0.01      0.88 o 
   1   8   3       35.09       31.43      4.64 o 
   2   8   3        5.48        3.56      1.00 o 
   3   8   3      134.80      131.09      5.59 o 
   4   8   3        7.99        3.92      1.55 o 
   5   8   3       87.14       81.17      4.52 o 
   6   8   3        0.01       -1.60      1.07 o 
   7   8   3       17.49       22.11      3.09 o 
   8   8   3       32.34       27.76      4.40 o 
  -1   9   3       23.40       27.81      3.33 o 
   0   9   3        3.86        0.95      1.43 o 
   1   9   3       21.78       22.49      2.38 o 
   2   9   3       27.65       29.24      2.85 o 
   3   9   3       26.67       29.71      2.85 o 
   4   9   3        8.52        6.89      1.90 o 
   5   9   3       14.77       19.49      2.85 o 
   6   9   3        8.38        7.73      2.26 o 
   7   9   3        0.06       -0.36      1.55 o 
   0  10   3       11.49       16.40      2.73 o 
   1  10   3        7.07        7.49      2.02 o 
   2  10   3        7.37        6.54      2.02 o 
   3  10   3        0.40        3.21      1.66 o 
   4  10   3        4.68        3.57      1.78 o 
   5  10   3        8.55       11.05      2.50 o 
   6  10   3       13.66       19.02      3.09 o 
   7  10   3       10.09        9.51      2.61 o 
   2  11   3        8.10        8.08      2.38 o 
   3  11   3        2.36        2.26      2.02 o 
   4  11   3        0.21        1.43      1.78 o 
   5  11   3        0.73        0.48      1.78 o 
  -4 -10   4        6.18        5.44      1.40 o 
  -3 -10   4        4.63        4.75      1.28 o 
  -2 -10   4        1.57        0.12      0.94 o 
  -1 -10   4        5.46        7.22      1.43 o 
  -5  -9   4        3.53        5.23      1.47 o 
  -4  -9   4       36.10       36.94      2.31 o 
  -3  -9   4       32.20       37.01      2.26 o 
  -2  -9   4       23.78       24.87      2.01 o 
  -1  -9   4       11.32        9.78      1.34 o 
   0  -9   4        0.54       -1.43      1.07 o 
   1  -9   4       22.48       26.29      1.97 o 
   2  -9   4        0.02        0.48      1.78 o 
  -6  -8   4        9.78        9.39      1.64 o 
  -5  -8   4       26.59       27.87      7.31 o 
  -4  -8   4       74.99       78.27      3.14 o 
  -3  -8   4        2.08        1.03      0.96 o 
  -2  -8   4       14.53       15.68      1.59 o 
  -1  -8   4      117.10      116.77      3.74 o 
   0  -8   4       25.30       26.24      1.55 o 
   1  -8   4        0.42        0.99      0.91 o 
   2  -8   4       83.34       85.89      3.20 o 
   3  -8   4       23.79       24.27      2.50 o 
  -7  -7   4       19.24       19.53      2.18 o 
  -6  -7   4       74.96       79.28      3.40 o 
  -5  -7   4       12.66       10.81      1.55 o 
  -4  -7   4       78.66       81.11      3.10 o 
  -3  -7   4       12.51       12.65      1.90 o 
  -2  -7   4        2.42        1.25      0.84 o 
  -1  -7   4       42.22       39.52      1.55 o 
   0  -7   4       30.52       30.22      1.41 o 
   1  -7   4       90.87       90.94      2.96 o 
   2  -7   4       64.51       64.35      2.57 o 
   3  -7   4       89.42       87.89      3.20 o 
   4  -7   4       16.80       18.09      3.45 o 
  -7  -6   4       16.99       18.35      2.32 o 
  -6  -6   4        0.15       -0.19      0.91 o 
  -5  -6   4       38.58       33.12      3.03 o 
  -4  -6   4        1.23        1.05      0.80 o 
  -3  -6   4      518.54      485.93     18.66 o 
  -2  -6   4        1.94        2.67      0.92 o 
  -1  -6   4      624.91      605.83      9.65 o 
   0  -6   4      429.49      421.16      6.03 o 
   1  -6   4        0.06        0.60      0.55 o 
   2  -6   4      139.17      135.41      3.67 o 
   3  -6   4       77.92       78.43      2.91 o 
   4  -6   4       44.59       40.98      2.28 o 
   5  -6   4       15.25       18.88      2.03 o 
  -7  -5   4        6.38        7.81      1.51 o 
  -6  -5   4       83.16       83.09      4.52 o 
  -5  -5   4       26.37       26.45      3.15 o 
  -4  -5   4        1.13        0.58      0.74 o 
  -3  -5   4       12.03       12.18      1.26 o 
  -2  -5   4      364.44      360.73      5.21 o 
  -1  -5   4       77.15       78.64      3.01 o 
   0  -5   4      213.59      213.98      3.59 o 
   1  -5   4       21.33       23.02      1.09 o 
   2  -5   4        2.41        1.90      0.76 o 
   3  -5   4       39.21       37.21      1.94 o 
   4  -5   4        0.50        0.77      1.01 o 
   5  -5   4        8.32        9.29      1.45 o 
   6  -5   4       17.31       15.87      1.91 o 
  -7  -4   4       34.76       36.01      3.33 o 
  -6  -4   4        0.44        1.01      0.92 o 
  -5  -4   4        7.41        6.37      1.18 o 
  -4  -4   4        9.68       10.75      1.25 o 
  -3  -4   4       28.93       25.53      1.51 o 
  -2  -4   4      189.15      194.77      3.58 o 
  -1  -4   4       18.33       17.79      0.89 o 
   0  -4   4      106.12       98.27      2.08 o 
   1  -4   4        0.39        0.91      0.41 o 
   2  -4   4      112.12      111.91      2.29 o 
   3  -4   4       43.20       40.40      1.88 o 
   4  -4   4      256.87      251.93      5.47 o 
   5  -4   4        0.43        0.97      0.94 o 
   6  -4   4        6.99        8.23      1.48 o 
   7  -4   4        1.09        1.03      1.23 o 
  -6  -3   4       40.47       40.69      6.00 o 
  -5  -3   4        0.76        1.59      1.37 o 
  -4  -3   4        3.35        2.97      0.84 o 
  -3  -3   4        6.12        8.11      0.73 o 
  -2  -3   4      258.74      249.45      3.78 o 
  -1  -3   4      999.06      950.82     13.19 o 
   0  -3   4      114.33      105.48      2.48 o 
   1  -3   4      173.15      176.44      3.57 o 
   2  -3   4       76.90       82.72      1.84 o 
   3  -3   4       77.54       78.17      2.47 o 
   4  -3   4       92.71       94.04      2.91 o 
   5  -3   4       21.17       18.39      1.78 o 
   6  -3   4       24.58       20.33      4.04 o 
   7  -3   4       24.71       26.08      2.97 o 
  -7  -2   4       41.89       37.56      3.33 o 
  -6  -2   4       53.09       50.15      3.45 o 
  -5  -2   4       76.44       78.48      2.81 o 
  -4  -2   4       57.15       53.44      1.63 o 
  -3  -2   4      228.16      242.27      4.48 o 
  -2  -2   4        4.16        4.74      0.70 o 
  -1  -2   4     1489.39     1593.66     17.58 o 
   0  -2   4      100.26      101.02      1.95 o 
   1  -2   4     1346.12     1397.46     15.51 o 
   2  -2   4     1662.37     1656.01     18.24 o 
   3  -2   4        4.46        4.94      0.77 o 
   4  -2   4       92.14       89.98      2.97 o 
   5  -2   4       25.71       23.48      1.62 o 
   6  -2   4       21.53       27.29      1.93 o 
   7  -2   4        0.14        0.49      1.13 o 
   8  -2   4       38.96       45.25      3.09 o 
  -7  -1   4       10.82       14.14      2.50 o 
  -5  -1   4       11.80       15.32      1.47 o 
  -4  -1   4       29.13       26.24      1.42 o 
  -3  -1   4      546.07      546.69      8.84 o 
  -2  -1   4      163.19      160.37      2.77 o 
  -1  -1   4      604.99      659.87      7.91 o 
   0  -1   4      768.35      766.23      8.87 o 
   1  -1   4       12.71        7.14      0.98 o 
   2  -1   4        7.97        6.71      0.59 o 
   3  -1   4      335.03      348.51      4.72 o 
   4  -1   4        1.80        1.13      0.59 o 
   5  -1   4       20.38       20.98      1.38 o 
   6  -1   4       29.86       27.15      1.72 o 
   7  -1   4       14.15       15.64      1.96 o 
   8  -1   4        1.26        3.39      1.30 o 
  -7   0   4       21.23       15.93      2.50 o 
  -6   0   4       25.57       21.27      2.61 o 
  -4   0   4      120.20      115.85      2.82 o 
  -3   0   4      384.03      394.24      5.52 o 
  -2   0   4      236.97      224.28      3.46 o 
  -1   0   4      190.00      175.71      2.76 o 
   0   0   4       99.81       91.11      1.69 o 
   1   0   4      242.93      235.73      3.27 o 
   2   0   4      323.14      309.39      4.13 o 
   3   0   4     1046.34     1070.68     12.14 o 
   4   0   4       32.22       31.47      1.05 o 
   5   0   4       21.93       19.86      2.91 o 
   6   0   4       19.18       20.46      2.38 o 
   7   0   4        6.62        6.00      1.18 o 
   8   0   4        0.11        2.38      1.55 o 
  -6   1   4       10.81       12.12      2.14 o 
  -5   1   4        0.04        0.14      0.71 o 
  -4   1   4       87.41       82.35      2.73 o 
  -3   1   4      215.14      207.63      3.51 o 
  -2   1   4      407.34      426.87      5.67 o 
  -1   1   4        2.03        3.04      0.42 o 
   0   1   4       20.45       17.37      0.71 o 
   1   1   4        0.81        0.46      0.31 o 
   2   1   4        7.94        7.56      0.66 o 
   3   1   4      256.87      253.23      3.59 o 
   4   1   4      227.84      228.27      3.47 o 
   5   1   4      118.23      120.73      3.07 o 
   6   1   4       20.96       15.86      1.38 o 
   7   1   4        0.76        2.41      0.88 o 
   8   1   4       27.76       27.81      2.97 o 
   9   1   4        6.60        7.13      2.14 o 
  -6   2   4        1.99        1.31      1.55 o 
  -5   2   4       14.76        7.84      1.78 o 
  -4   2   4        9.20        8.79      1.66 o 
  -3   2   4        1.61        0.94      0.49 o 
  -2   2   4       37.85       31.06      2.38 o 
  -1   2   4       33.86       41.09      1.11 o 
   0   2   4      270.81      286.93      3.83 o 
   1   2   4       83.09       94.59      1.61 o 
   2   2   4      137.18      164.18      2.51 o 
   3   2   4      412.54      433.97      5.52 o 
   4   2   4       10.87       12.81      0.71 o 
   5   2   4      106.74      102.90      2.26 o 
   6   2   4       40.71       44.02      2.50 o 
   7   2   4        3.37        4.64      1.43 o 
   8   2   4        0.50        1.31      1.19 o 
   9   2   4        9.79        8.20      2.02 o 
  -6   3   4        3.06        4.28      1.90 o 
  -5   3   4       10.73       11.89      2.26 o 
  -4   3   4       43.01       40.41      2.97 o 
  -3   3   4        3.93        5.19      0.96 o 
  -2   3   4       85.76       91.93      2.77 o 
  -1   3   4      215.21      238.49      4.79 o 
   0   3   4       25.46       23.78      1.26 o 
   1   3   4      907.56      997.89     14.36 o 
   2   3   4       77.00       83.28      1.58 o 
   3   3   4      758.63      768.39      8.94 o 
   4   3   4      270.92      287.82      4.11 o 
   5   3   4        9.06        8.69      0.92 o 
   6   3   4       67.93       67.59      2.26 o 
   7   3   4        8.86        8.56      1.66 o 
   8   3   4        1.03       -0.12      1.07 o 
   9   3   4       10.67       12.48      2.50 o 
  -5   4   4        1.02        2.02      1.66 o 
  -4   4   4        4.37        7.25      1.78 o 
  -3   4   4       33.61       26.74      2.50 o 
  -2   4   4       81.41       83.10      2.73 o 
  -1   4   4      174.13      184.32      4.16 o 
   0   4   4       16.02       17.15      1.55 o 
   1   4   4       66.78       83.84      3.68 o 
   2   4   4        2.01        0.95      0.32 o 
   3   4   4        0.38        0.95      0.33 o 
   4   4   4      110.56      114.02      2.42 o 
   5   4   4      503.17      503.68      8.27 o 
   6   4   4        0.37        0.33      1.19 o 
   7   4   4        5.64        4.64      1.43 o 
   8   4   4        2.41        2.14      1.43 o 
   9   4   4       32.42       35.54      3.57 o 
  -5   5   4        0.65       -0.95      1.31 o 
  -4   5   4        5.38        3.68      1.78 o 
  -3   5   4        2.06        3.80      1.55 o 
  -2   5   4        0.01       -0.25      0.63 o 
  -1   5   4        3.48        4.12      0.92 o 
   0   5   4      599.87      577.82      9.62 o 
   1   5   4      109.53      118.32      3.11 o 
   2   5   4        6.78        8.45      1.43 o 
   3   5   4       84.65       80.91      2.31 o 
   4   5   4      142.01      153.46      2.67 o 
   5   5   4       11.17       10.92      1.17 o 
   6   5   4      334.37      357.70     12.90 o 
   7   5   4       36.99       37.57      1.97 o 
   8   5   4       12.32       11.77      2.14 o 
   9   5   4        4.50        3.80      1.78 o 
  -4   6   4       20.02       20.09      3.09 o 
  -3   6   4        3.46        2.61      1.66 o 
  -2   6   4        6.43        5.70      1.90 o 
  -1   6   4        9.84        7.60      1.22 o 
   0   6   4      288.36      281.97      5.88 o 
   1   6   4       18.69       20.10      1.51 o 
   2   6   4      247.94      252.41      5.16 o 
   3   6   4      348.73      332.90      9.27 o 
   4   6   4       10.94       11.17      1.78 o 
   5   6   4      379.25      392.76      7.06 o 
   6   6   4       63.87       64.14      2.54 o 
   7   6   4        2.85        2.56      1.13 o 
   8   6   4       39.05       41.60      3.21 o 
   9   6   4       26.43       21.63      2.97 o 
  -3   7   4       12.56       14.26      2.73 o 
  -2   7   4       37.01       37.56      3.45 o 
  -1   7   4        9.74        7.14      1.90 o 
   0   7   4      436.71      445.33      8.40 o 
   1   7   4      490.01      490.50      8.82 o 
   2   7   4        0.06        0.22      0.80 o 
   3   7   4      562.63      565.01     10.87 o 
   4   7   4      125.12      127.41      5.47 o 
   5   7   4      122.36      129.78      5.59 o 
   6   7   4      202.11      205.49      7.49 o 
   7   7   4        8.73        5.97      1.30 o 
   8   7   4       10.59       10.64      1.66 o 
  -2   8   4        0.23       -0.24      1.55 o 
  -1   8   4       37.93       35.42      3.21 o 
   0   8   4       19.10       18.17      1.76 o 
   1   8   4      226.83      211.38      8.50 o 
   2   8   4        1.53        1.60      0.88 o 
   3   8   4        0.71        0.59      1.31 o 
   4   8   4       19.44       16.04      2.38 o 
   5   8   4       14.50        9.63      2.14 o 
   6   8   4        2.81        2.38      1.66 o 
   7   8   4       11.50        9.86      2.38 o 
   8   8   4        0.05        0.24      1.43 o 
  -1   9   4        3.84        5.11      2.02 o 
   0   9   4       45.26       48.49      3.80 o 
   1   9   4       60.76       59.67      4.34 o 
   2   9   4        9.53       12.52      1.60 o 
   3   9   4       30.43       37.20      3.21 o 
   4   9   4       33.98       39.70      3.45 o 
   5   9   4        0.02       -0.36      1.31 o 
   6   9   4        6.81       12.12      2.61 o 
   7   9   4        6.59        8.79      2.38 o 
   1  10   4       15.57       15.49      1.84 o 
   2  10   4       11.98       14.74      2.61 o 
   3  10   4        0.49       -0.36      1.43 o 
   4  10   4        0.11        0.24      1.43 o 
   5  10   4       19.45       23.53      3.21 o 
   6  10   4        1.17        0.00      1.66 o 
  -2 -10   5        0.13       -1.34      0.91 o 
  -1 -10   5        0.78       -1.07      1.31 o 
  -4  -9   5       20.32       24.27      3.92 o 
  -3  -9   5        2.12        2.19      1.17 o 
  -2  -9   5       63.99       60.73      2.84 o 
  -1  -9   5        7.54        9.50      1.47 o 
   0  -9   5        0.59       -0.83      1.07 o 
   1  -9   5        6.78        6.81      1.40 o 
  -5  -8   5        0.32       -1.19      0.92 o 
  -4  -8   5       13.49       16.49      1.84 o 
  -3  -8   5      111.31      102.33      5.41 o 
  -2  -8   5       49.95       51.96      3.45 o 
  -1  -8   5       30.18       30.66      2.38 o 
   0  -8   5       11.88       12.76      1.69 o 
   1  -8   5       18.84       18.75      2.67 o 
   2  -8   5        2.96        1.48      1.08 o 
   3  -8   5       18.72       18.97      1.97 o 
  -6  -7   5        6.95        8.99      3.15 o 
  -5  -7   5       38.59       35.76      3.92 o 
  -4  -7   5       32.49       36.86      2.23 o 
  -3  -7   5       19.84       22.43      1.89 o 
  -2  -7   5      234.76      233.47      5.45 o 
  -1  -7   5        5.67        7.39      0.95 o 
   0  -7   5       16.78       20.01      1.34 o 
   1  -7   5       19.43       19.36      3.80 o 
   2  -7   5        0.18        0.51      1.01 o 
   3  -7   5        1.49        3.01      1.17 o 
   4  -7   5       15.87       18.05      1.94 o 
  -6  -6   5       40.32       43.18      6.54 o 
  -5  -6   5        4.00        3.83      1.13 o 
  -4  -6   5        0.11        0.65      0.83 o 
  -3  -6   5       16.35       15.94      2.20 o 
  -2  -6   5       22.87       23.11      1.62 o 
  -1  -6   5      117.74      106.54      2.53 o 
   0  -6   5       49.84       51.33      1.76 o 
   1  -6   5      370.43      368.93      7.31 o 
   2  -6   5      343.41      355.15     10.87 o 
   3  -6   5      199.40      213.77      5.21 o 
   4  -6   5       32.66       36.06      2.23 o 
   5  -6   5        6.13        8.30      1.57 o 
  -6  -5   5        2.97        2.46      1.13 o 
  -5  -5   5        4.98        4.64      1.18 o 
  -4  -5   5       15.41       16.86      2.73 o 
  -3  -5   5      131.50      113.62      3.43 o 
  -2  -5   5      347.36      343.32      5.20 o 
  -1  -5   5       27.25       25.55      1.22 o 
   0  -5   5       19.30       17.31      1.21 o 
   1  -5   5       19.68       20.08      1.11 o 
   2  -5   5      102.70       99.91      3.01 o 
   3  -5   5        5.39        4.04      1.05 o 
   4  -5   5       86.12       86.93      3.20 o 
   5  -5   5       18.40       15.81      1.84 o 
   6  -5   5        1.57        2.49      1.28 o 
  -7  -4   5       32.91       34.59      3.68 o 
  -6  -4   5       43.00       40.66      2.35 o 
  -5  -4   5        2.41        2.15      1.13 o 
  -4  -4   5        1.39        1.89      1.55 o 
  -3  -4   5        0.07       -0.81      0.54 o 
  -2  -4   5        0.58        0.17      0.45 o 
  -1  -4   5       36.18       38.76      1.68 o 
   0  -4   5       66.41       66.99      1.78 o 
   1  -4   5      156.70      152.41      2.90 o 
   2  -4   5        1.99        1.31      0.92 o 
   3  -4   5       47.39       44.95      3.21 o 
   4  -4   5        0.07       -0.61      0.74 o 
   5  -4   5        3.03        2.57      1.07 o 
   6  -4   5       33.74       29.10      3.45 o 
  -7  -3   5        4.88        4.75      1.90 o 
  -6  -3   5       25.63       25.04      2.10 o 
  -5  -3   5       81.79       86.08      3.19 o 
  -4  -3   5       77.83       74.48      2.76 o 
  -3  -3   5        3.66        5.04      0.70 o 
  -2  -3   5      219.22      230.71      7.01 o 
  -1  -3   5      122.04      136.53      3.41 o 
   0  -3   5       25.23       26.31      1.09 o 
   1  -3   5       17.47       11.85      1.00 o 
   2  -3   5      453.75      445.24      7.42 o 
   3  -3   5       24.45       24.11      1.45 o 
   4  -3   5       25.26       26.62      1.77 o 
   5  -3   5       23.65       22.01      2.73 o 
   6  -3   5       12.25       14.90      1.68 o 
   7  -3   5        4.92        4.34      1.37 o 
  -6  -2   5       13.00       11.29      2.26 o 
  -5  -2   5        5.76        5.76      1.11 o 
  -4  -2   5       15.91       16.30      1.49 o 
  -3  -2   5      204.04      202.42      3.55 o 
  -2  -2   5       31.89       33.94      1.24 o 
  -1  -2   5       25.28       21.14      0.95 o 
   0  -2   5      120.45      117.83      2.29 o 
   1  -2   5      487.70      538.96      6.87 o 
   2  -2   5       60.72       69.01      1.73 o 
   3  -2   5      777.97      802.69      9.76 o 
   4  -2   5      341.07      343.20     12.48 o 
   5  -2   5       20.17       18.71      4.10 o 
   6  -2   5      104.66      107.53      4.69 o 
   7  -2   5       26.78       21.87      2.73 o 
  -5  -1   5      150.43      147.26      5.70 o 
  -4  -1   5       59.33       61.46      2.47 o 
  -3  -1   5        0.10        0.12      0.64 o 
  -2  -1   5      136.60      134.10      2.73 o 
  -1  -1   5      175.54      183.74      3.06 o 
   0  -1   5        0.33        0.69      0.43 o 
   1  -1   5      566.53      601.37      7.43 o 
   2  -1   5     1166.66     1155.48     16.69 o 
   3  -1   5       21.23       30.80      1.42 o 
   4  -1   5       35.12       32.12      1.66 o 
   5  -1   5       35.57       32.81      1.76 o 
   6  -1   5       11.17        6.20      2.02 o 
   7  -1   5        0.12        0.01      0.88 o 
   8  -1   5       24.07       26.60      2.28 o 
  -5   0   5        0.57        2.38      1.31 o 
  -4   0   5      102.66       97.10      2.46 o 
  -3   0   5      485.49      478.72      6.63 o 
  -2   0   5       87.25       83.39      1.97 o 
  -1   0   5      110.75      108.65      2.16 o 
   0   0   5      355.83      348.10      5.29 o 
   1   0   5       27.30       21.44      0.86 o 
   2   0   5        5.50        7.21      0.89 o 
   3   0   5      454.24      445.73      5.85 o 
   4   0   5      131.29      126.88      2.48 o 
   5   0   5      108.80      111.98      3.14 o 
   6   0   5        3.59        2.44      0.88 o 
   7   0   5        5.07        7.43      1.25 o 
   8   0   5        4.18        3.92      1.55 o 
  -5   1   5      151.91      172.57      6.42 o 
  -4   1   5        3.79        3.36      0.96 o 
  -3   1   5       13.64       12.84      1.00 o 
  -2   1   5      167.73      166.20      3.00 o 
  -1   1   5      166.43      165.21      3.46 o 
   0   1   5      223.64      226.27      3.40 o 
   1   1   5      194.71      192.17      2.95 o 
   2   1   5       63.33       55.51      1.38 o 
   3   1   5        1.65        1.78      0.41 o 
   4   1   5       34.13       34.45      1.19 o 
   5   1   5       59.53       57.48      2.06 o 
   6   1   5       21.39       26.27      1.60 o 
   7   1   5        4.75        3.83      1.31 o 
   8   1   5       25.33       25.55      2.85 o 
  -6   2   5        0.08        1.31      1.55 o 
  -5   2   5        2.17        2.02      1.43 o 
  -4   2   5       10.38        9.51      1.90 o 
  -3   2   5       14.11       15.01      1.72 o 
  -2   2   5       43.31       48.95      2.79 o 
  -1   2   5        8.00        8.81      0.68 o 
   0   2   5       34.75       32.65      2.20 o 
   1   2   5      224.51      259.73      3.67 o 
   2   2   5       14.41       18.13      0.76 o 
   3   2   5       62.38       75.97      1.67 o 
   4   2   5       88.74       84.48      1.90 o 
   5   2   5       26.30       31.21      1.24 o 
   6   2   5        0.24       -0.55      0.54 o 
   7   2   5       10.92       11.65      1.90 o 
   8   2   5       15.52       12.12      2.14 o 
   9   2   5        8.14        5.70      1.90 o 
  -5   3   5       19.24       16.04      2.50 o 
  -4   3   5        0.05       -0.48      1.07 o 
  -3   3   5       23.75       23.89      1.72 o 
  -2   3   5       39.22       34.75      1.84 o 
  -1   3   5      166.49      162.36      4.10 o 
   0   3   5        5.27        7.37      0.92 o 
   1   3   5        2.35        2.83      1.07 o 
   2   3   5       34.91       43.49      1.14 o 
   3   3   5      132.87      167.73      2.76 o 
   4   3   5        9.30        7.80      0.68 o 
   5   3   5      783.09      795.86      9.99 o 
   6   3   5       34.67       36.19      1.76 o 
   7   3   5       29.52       28.05      2.50 o 
   8   3   5       36.20       38.27      3.09 o 
   9   3   5        0.49        2.73      1.66 o 
  -5   4   5        2.36       -0.48      1.43 o 
  -4   4   5       53.32       49.56      3.68 o 
  -3   4   5        2.69        2.61      1.43 o 
  -2   4   5       37.60       32.51      1.93 o 
  -1   4   5       41.36       42.18      2.02 o 
   0   4   5      277.72      262.51      5.38 o 
   1   4   5       20.40       19.33      1.49 o 
   2   4   5       15.05       15.87      1.17 o 
   3   4   5       84.45       89.44      1.84 o 
   4   4   5       34.79       36.74      1.21 o 
   5   4   5      128.36      128.68      2.98 o 
   6   4   5       48.05       47.18      2.06 o 
   7   4   5       72.15       75.71      3.92 o 
   8   4   5        4.12        5.70      1.78 o 
   9   4   5       10.73       13.79      2.50 o 
  -4   5   5        0.63        0.36      1.55 o 
  -3   5   5       20.03       12.95      2.38 o 
  -2   5   5        7.13        6.68      1.22 o 
  -1   5   5       52.12       55.69      3.09 o 
   0   5   5       49.52       42.87      2.06 o 
   1   5   5       21.79       18.76      1.47 o 
   2   5   5      101.11      105.90      4.52 o 
   3   5   5       76.45       78.12      3.74 o 
   4   5   5       40.73       40.04      1.71 o 
   5   5   5      432.38      441.76      7.56 o 
   6   5   5        8.05        6.37      1.09 o 
   7   5   5        0.36        0.37      0.89 o 
   8   5   5       50.71       50.27      3.45 o 
   9   5   5       24.84       21.99      2.85 o 
  -3   6   5        0.28       -0.12      1.43 o 
  -2   6   5        9.35        6.77      1.90 o 
  -1   6   5        0.11       -1.12      0.80 o 
   0   6   5      376.91      360.74      7.96 o 
   1   6   5        0.03       -0.85      0.63 o 
   2   6   5       44.16       39.95      1.97 o 
   3   6   5        0.72        0.99      0.68 o 
   4   6   5      182.34      177.19      6.12 o 
   5   6   5       72.25       73.57      4.04 o 
   6   6   5      106.25      107.80      4.99 o 
   7   6   5      162.85      181.39      4.65 o 
   8   6   5       20.35       23.06      2.73 o 
  -2   7   5       13.14       10.34      2.50 o 
  -1   7   5       23.29       18.89      4.34 o 
   0   7   5        7.74        7.44      1.34 o 
   1   7   5       46.17       48.65      2.39 o 
   2   7   5      263.08      261.35      5.70 o 
   3   7   5      365.04      325.29      9.75 o 
   4   7   5       63.87       65.84      4.04 o 
   5   7   5      434.38      435.11     12.12 o 
   6   7   5        1.56        1.19      1.55 o 
   7   7   5      102.76      115.05      5.70 o 
   8   7   5       70.80       75.83      4.64 o 
  -1   8   5        1.80        1.19      1.55 o 
   0   8   5       14.52       11.89      3.27 o 
   1   8   5        1.96        3.53      1.13 o 
   2   8   5        0.34       -0.69      1.01 o 
   3   8   5       42.91       47.66      3.45 o 
   4   8   5       51.18       46.11      3.45 o 
   5   8   5       36.23       39.70      3.33 o 
   6   8   5        0.87       -0.12      1.43 o 
   7   8   5        9.65        6.06      2.02 o 
   8   8   5        0.13        1.19      1.78 o 
   0   9   5        0.38        2.26      1.66 o 
   1   9   5        8.05        9.23      1.45 o 
   2   9   5       48.00       49.86      2.50 o 
   3   9   5       22.26       21.75      2.85 o 
   4   9   5        8.38       12.00      2.38 o 
   5   9   5       54.67       56.33      4.16 o 
   6   9   5        0.48        0.12      1.55 o 
   7   9   5        7.62        7.61      2.38 o 
   2  10   5        8.66        8.20      2.26 o 
   3  10   5       17.48       18.54      2.97 o 
   4  10   5       11.25       13.07      2.73 o 
   5  10   5        9.56        8.08      2.38 o 
   6  10   5        4.93       11.05      2.73 o 
  -3  -9   6       40.00       41.91      2.55 o 
  -2  -9   6        3.16        2.50      1.78 o 
  -1  -9   6       11.19       10.57      1.60 o 
   0  -9   6       22.47       29.36      3.09 o 
   1  -9   6        9.77        9.85      1.62 o 
  -4  -8   6       29.12       22.43      2.19 o 
  -3  -8   6       46.08       49.61      3.57 o 
  -2  -8   6       59.93       70.24      4.16 o 
  -1  -8   6       15.70       15.85      4.87 o 
   0  -8   6       15.40       11.37      1.21 o 
   1  -8   6        7.83        8.31      1.43 o 
   2  -8   6       72.47       72.90      3.13 o 
  -5  -7   6        0.02        0.53      1.09 o 
  -4  -7   6        0.29       -0.65      1.07 o 
  -3  -7   6      148.36      139.85      4.35 o 
  -2  -7   6        0.37        0.77      0.91 o 
  -1  -7   6       87.75       88.24      3.19 o 
   0  -7   6      102.57      103.23      2.72 o 
   1  -7   6        0.21       -0.69      0.83 o 
   2  -7   6       34.52       32.17      2.08 o 
   3  -7   6        0.14        1.45      1.11 o 
   4  -7   6       10.76        7.84      1.64 o 
  -6  -6   6        8.44        9.25      1.67 o 
  -5  -6   6       14.00       14.34      1.76 o 
  -4  -6   6       20.23       19.88      1.88 o 
  -3  -6   6        0.07       -0.10      2.26 o 
  -2  -6   6       36.98       37.01      2.10 o 
  -1  -6   6        1.38        0.93      0.75 o 
   0  -6   6        0.00       -0.59      0.50 o 
   1  -6   6       13.66       14.00      1.19 o 
   2  -6   6        0.01        0.53      0.83 o 
   3  -6   6       10.89       10.49      1.48 o 
   4  -6   6      112.05      100.85      3.67 o 
   5  -6   6       43.75       51.64      2.88 o 
  -6  -5   6        8.39        9.91      1.60 o 
  -5  -5   6        7.38        7.65      1.42 o 
  -4  -5   6        0.05       -0.24      0.70 o 
  -3  -5   6      121.48      113.85      4.10 o 
  -2  -5   6       52.27       49.09      1.73 o 
  -1  -5   6        1.78        2.60      0.68 o 
   0  -5   6       41.04       39.85      1.55 o 
   1  -5   6      122.92      114.38      2.70 o 
   2  -5   6        0.06       -0.16      1.31 o 
   3  -5   6       97.25       95.48      3.22 o 
   4  -5   6        0.43        0.52      1.66 o 
   5  -5   6        1.26        1.73      1.14 o 
  -6  -4   6        7.39        7.69      1.51 o 
  -5  -4   6        2.63        3.70      1.17 o 
  -4  -4   6       59.95       54.64      3.74 o 
  -3  -4   6       13.85        9.41      1.25 o 
  -2  -4   6      129.65      128.06      2.80 o 
  -1  -4   6       16.95       19.48      1.99 o 
   0  -4   6       50.35       51.52      1.66 o 
   1  -4   6       36.09       33.84      1.61 o 
   2  -4   6       47.07       44.33      2.33 o 
   3  -4   6        8.05        8.87      2.14 o 
   4  -4   6        2.34        2.50      1.43 o 
   5  -4   6       13.24       11.53      1.59 o 
   6  -4   6        1.30        1.37      1.17 o 
  -6  -3   6        9.95        8.44      1.54 o 
  -5  -3   6        0.87       -0.03      0.86 o 
  -4  -3   6       61.49       65.58      2.76 o 
  -3  -3   6      108.94      104.75      2.93 o 
  -2  -3   6        0.05        0.28      0.54 o 
  -1  -3   6       78.81       77.49      2.01 o 
   0  -3   6       77.94       77.44      1.97 o 
   1  -3   6        6.11        4.14      0.71 o 
   2  -3   6      236.62      240.90      4.02 o 
   3  -3   6       13.91       13.50      1.34 o 
   4  -3   6       19.71       17.52      3.62 o 
   5  -3   6        0.70        0.20      0.88 o 
   6  -3   6        6.21        6.30      1.42 o 
   7  -3   6       38.63       45.37      2.71 o 
  -6  -2   6       21.62       19.73      2.73 o 
  -5  -2   6       31.51       36.68      2.26 o 
  -4  -2   6       79.43       85.45      4.16 o 
  -3  -2   6       50.67       47.19      1.70 o 
  -2  -2   6      104.80      103.85      2.37 o 
  -1  -2   6       44.41       38.80      1.38 o 
   0  -2   6       87.76       91.63      2.19 o 
   1  -2   6       27.76       23.66      1.06 o 
   2  -2   6      339.93      335.25      4.98 o 
   3  -2   6       40.10       42.97      1.50 o 
   4  -2   6        0.01       -0.03      0.71 o 
   5  -2   6      204.24      203.69      8.74 o 
   6  -2   6       31.26       30.78      2.85 o 
   7  -2   6       29.40       28.07      3.21 o 
  -5  -1   6       12.40       11.17      2.02 o 
  -4  -1   6       36.62       38.52      1.65 o 
  -3  -1   6      389.98      388.21      5.87 o 
  -2  -1   6       22.27       20.61      2.14 o 
  -1  -1   6       56.57       59.27      3.02 o 
   0  -1   6      205.84      204.06      3.42 o 
   1  -1   6        0.02        0.05      0.33 o 
   2  -1   6      108.88      106.81      2.28 o 
   3  -1   6      345.38      348.89      5.11 o 
   4  -1   6      213.45      208.00      4.57 o 
   5  -1   6       19.56       16.06      5.11 o 
   6  -1   6       33.64       35.34      2.05 o 
   7  -1   6        8.68       11.40      1.57 o 
   8  -1   6       16.63       15.26      4.69 o 
  -4   0   6      101.15      109.70      3.47 o 
  -3   0   6        3.50        4.14      0.92 o 
  -2   0   6      369.22      357.40      5.32 o 
  -1   0   6      407.31      399.67      5.63 o 
   0   0   6        5.73        7.25      0.66 o 
   1   0   6        2.54        3.47      0.50 o 
   2   0   6      133.87      132.06      2.51 o 
   3   0   6       33.34       34.80      2.01 o 
   4   0   6       50.45       47.87      1.55 o 
   5   0   6      129.50      125.96      3.48 o 
   6   0   6        2.24        5.76      1.66 o 
   7   0   6        8.62        6.13      1.25 o 
   8   0   6        5.86        5.59      1.78 o 
  -5   1   6        5.81        7.96      1.78 o 
  -4   1   6      174.19      176.46      4.70 o 
  -3   1   6      288.01      292.97      8.44 o 
  -2   1   6       12.06       12.83      1.25 o 
  -1   1   6      228.54      219.19      3.65 o 
   0   1   6      156.83      163.40      2.88 o 
   1   1   6       56.80       59.08      1.54 o 
   2   1   6        1.10        2.35      0.49 o 
   3   1   6       73.86       72.88      1.82 o 
   4   1   6      116.64      117.08      2.44 o 
   5   1   6       35.08       32.92      4.58 o 
   6   1   6       31.46       33.01      2.73 o 
   7   1   6        2.26        2.32      0.92 o 
   8   1   6        0.52        2.38      1.43 o 
  -5   2   6       62.73       69.05      4.28 o 
  -4   2   6       20.83       17.71      2.38 o 
  -3   2   6       85.61       81.81      3.02 o 
  -2   2   6        9.70        8.65      1.22 o 
  -1   2   6       23.39       23.89      2.26 o 
   0   2   6       18.43       15.09      2.56 o 
   1   2   6        0.04       -0.08      0.28 o 
   2   2   6        1.87        0.82      0.36 o 
   3   2   6       56.59       57.49      1.83 o 
   4   2   6      151.04      148.66      2.83 o 
   5   2   6       23.26       22.52      1.16 o 
   6   2   6        6.56        7.12      1.05 o 
   7   2   6       28.87       29.12      2.50 o 
   8   2   6        5.12        7.13      1.78 o 
  -5   3   6        0.49        0.71      1.43 o 
  -4   3   6        6.88        8.91      2.02 o 
  -3   3   6        1.86        2.88      0.96 o 
  -2   3   6        1.12        0.66      0.83 o 
  -1   3   6      240.28      236.26      5.29 o 
   0   3   6       68.89       71.90      3.68 o 
   1   3   6        0.11        6.89      1.43 o 
   2   3   6       12.37       13.94      3.09 o 
   3   3   6        0.17        0.07      0.35 o 
   4   3   6       75.00       74.24      1.86 o 
   5   3   6      108.68       97.25      2.28 o 
   6   3   6        2.75        2.50      0.73 o 
   7   3   6      118.28      109.58      4.75 o 
   8   3   6       13.56       15.45      2.38 o 
   9   3   6       26.41       20.32      2.73 o 
  -4   4   6        0.99        2.85      1.55 o 
  -3   4   6       12.72        9.86      2.02 o 
  -2   4   6       16.02       14.33      1.55 o 
  -1   4   6      119.14      122.74      3.69 o 
   0   4   6      304.24      281.22      5.92 o 
   1   4   6      114.31      132.76      5.23 o 
   2   4   6       21.59       18.85      1.90 o 
   3   4   6        4.07        4.93      0.88 o 
   4   4   6       66.03       63.42      1.71 o 
   5   4   6       88.16       88.95      2.18 o 
   6   4   6        0.27       -0.46      0.71 o 
   7   4   6       35.14       33.87      2.61 o 
   8   4   6       43.47       45.04      3.21 o 
   9   4   6        1.25        2.02      1.66 o 
  -3   5   6        6.87       15.81      2.61 o 
  -2   5   6       39.43       34.51      2.14 o 
  -1   5   6       96.38       95.73      3.32 o 
   0   5   6       46.44       46.27      2.31 o 
   1   5   6        1.02        1.34      0.83 o 
   2   5   6        6.42        6.92      1.09 o 
   3   5   6       57.65       56.87      2.20 o 
   4   5   6       28.02       28.20      1.60 o 
   5   5   6       55.30       52.53      3.45 o 
   6   5   6        6.45        7.07      1.49 o 
   7   5   6      101.40      105.19      3.40 o 
   8   5   6        3.89        4.04      1.55 o 
  -3   6   6        1.24        2.50      1.78 o 
  -2   6   6        0.21        0.95      1.66 o 
  -1   6   6       10.44       11.62      2.08 o 
   0   6   6       36.20       31.37      2.02 o 
   1   6   6       10.29       10.52      2.56 o 
   2   6   6      142.55      139.41      5.82 o 
   3   6   6       52.39       45.64      2.11 o 
   4   6   6       14.91       12.84      1.37 o 
   5   6   6       16.56       15.93      2.50 o 
   6   6   6        6.03        6.18      1.90 o 
   7   6   6        7.95        9.27      2.14 o 
   8   6   6       46.02       49.56      3.57 o 
  -2   7   6       23.21       22.58      3.33 o 
  -1   7   6        6.22        7.97      1.51 o 
   0   7   6       95.88       85.88      3.32 o 
   1   7   6        0.51        0.50      0.88 o 
   2   7   6        8.63       10.58      2.02 o 
   3   7   6       61.73       67.81      2.62 o 
   4   7   6      134.06      127.76      5.82 o 
   5   7   6       27.64       27.45      2.97 o 
   6   7   6       58.45       63.47      4.16 o 
   7   7   6      151.50      155.93      6.66 o 
   8   7   6        0.34       -0.59      1.55 o 
  -1   8   6        9.54        8.32      2.38 o 
   0   8   6        0.61        0.51      0.94 o 
   1   8   6       16.24       15.19      2.02 o 
   2   8   6        5.74        5.65      1.22 o 
   3   8   6        6.60        8.50      3.92 o 
   4   8   6       18.97       17.71      2.73 o 
   5   8   6        5.90        7.37      2.02 o 
   6   8   6        2.48        3.45      1.78 o 
   7   8   6       25.72       23.41      3.21 o 
   1   9   6        4.93        6.43      1.42 o 
   2   9   6       14.13       16.60      2.32 o 
   3   9   6        7.64       10.93      2.38 o 
   4   9   6       50.29       42.31      3.68 o 
   5   9   6        0.15        0.24      1.55 o 
   6   9   6        9.52       13.07      2.73 o 
   7   9   6       16.35       14.62      2.85 o 
   3  10   6       13.52       12.36      2.61 o 
   4  10   6        7.88        9.98      2.50 o 
   5  10   6       10.28       15.09      2.97 o 
  -3  -8   7       53.70       65.79      5.35 o 
  -2  -8   7        0.04       -0.64      1.00 o 
  -1  -8   7       39.86       44.09      3.45 o 
   0  -8   7       46.78       51.70      3.68 o 
   1  -8   7       12.78       14.81      1.79 o 
  -4  -7   7       36.35       35.03      2.51 o 
  -3  -7   7      107.20      106.31      4.46 o 
  -2  -7   7        4.62        6.72      1.37 o 
  -1  -7   7        2.66        4.72      2.20 o 
   0  -7   7        4.70        3.82      0.89 o 
   1  -7   7       42.91       43.62      2.35 o 
   2  -7   7       80.11       82.25      3.27 o 
   3  -7   7       44.71       40.56      2.45 o 
  -5  -6   7        0.52        1.50      1.20 o 
  -4  -6   7        1.37        4.30      1.30 o 
  -3  -6   7       53.70       56.31      2.72 o 
  -2  -6   7        9.43        8.38      1.37 o 
  -1  -6   7        7.59       10.74      1.13 o 
   0  -6   7       28.49       30.23      1.53 o 
   1  -6   7        2.65        1.53      0.71 o 
   2  -6   7        7.90        8.41      1.34 o 
   3  -6   7        5.55        3.97      1.25 o 
   4  -6   7        1.55        0.68      1.13 o 
  -5  -5   7       35.11       39.58      3.45 o 
  -4  -5   7        6.11        6.68      2.20 o 
  -3  -5   7       12.19       13.50      1.84 o 
  -2  -5   7        0.07       -0.13      0.89 o 
  -1  -5   7        4.63        5.11      0.89 o 
   0  -5   7        0.05       -0.67      0.50 o 
   1  -5   7      128.35      125.54      2.97 o 
   2  -5   7       22.71       22.19      1.62 o 
   3  -5   7        0.37        0.78      0.88 o 
   4  -5   7        0.01       -0.16      0.91 o 
   5  -5   7       16.03       14.00      1.80 o 
  -5  -4   7        5.94        7.79      1.45 o 
  -4  -4   7       21.48       25.57      4.10 o 
  -3  -4   7        9.09        9.91      1.66 o 
  -2  -4   7        1.91        4.54      1.21 o 
  -1  -4   7        0.27        1.31      0.76 o 
   0  -4   7        8.39        8.52      1.09 o 
   1  -4   7       12.72        9.21      1.13 o 
   2  -4   7      118.08      118.77      2.78 o 
   3  -4   7       23.75       22.20      4.69 o 
   4  -4   7        0.46        0.41      1.31 o 
   5  -4   7        2.10        1.16      1.05 o 
   6  -4   7        5.27        6.10      1.51 o 
  -5  -3   7        0.34        0.44      0.94 o 
  -4  -3   7       28.84       30.03      4.16 o 
  -3  -3   7       11.51       12.73      1.30 o 
  -2  -3   7       77.12       76.93      2.21 o 
  -1  -3   7       27.65       22.07      1.27 o 
   0  -3   7       47.69       49.15      1.75 o 
   1  -3   7      186.88      179.44      3.44 o 
   2  -3   7       28.20       26.98      1.34 o 
   3  -3   7        7.46        9.06      3.09 o 
   4  -3   7       62.64       63.56      2.67 o 
   5  -3   7        1.21        0.69      0.91 o 
   6  -3   7        0.96        1.67      1.13 o 
  -5  -2   7       14.45       11.93      1.72 o 
  -4  -2   7       92.77       94.37      4.64 o 
  -3  -2   7       45.90       46.94      1.96 o 
  -2  -2   7        8.69        6.94      0.90 o 
  -1  -2   7       75.33       73.06      2.07 o 
   0  -2   7       22.21       19.87      1.42 o 
   1  -2   7       12.86       13.15      1.21 o 
   2  -2   7      215.81      209.66      3.78 o 
   3  -2   7       66.73       60.17      1.89 o 
   4  -2   7       53.00       57.18      2.39 o 
   5  -2   7        0.34       -0.34      0.80 o 
   6  -2   7        0.01        0.89      0.96 o 
   7  -2   7       44.05       34.11      3.09 o 
  -4  -1   7        0.00       -0.55      0.62 o 
  -3  -1   7       70.05       69.68      2.25 o 
  -2  -1   7       95.21       91.11      3.18 o 
  -1  -1   7      271.67      267.64      4.42 o 
   0  -1   7       31.99       36.89      1.42 o 
   1  -1   7       88.95       82.95      2.08 o 
   2  -1   7       76.29       74.01      2.12 o 
   3  -1   7       23.20       25.84      1.27 o 
   4  -1   7      124.03      119.36      3.38 o 
   5  -1   7       80.46       81.86      2.96 o 
   6  -1   7        8.24        9.06      1.37 o 
   7  -1   7       20.86       21.09      2.00 o 
  -4   0   7        8.23        7.96      4.04 o 
  -3   0   7       16.56       18.11      4.75 o 
  -2   0   7      124.29      124.00      2.84 o 
  -1   0   7        9.00       10.07      0.90 o 
   0   0   7      365.94      350.08      5.20 o 
   1   0   7      143.04      131.27      2.63 o 
   2   0   7       57.71       52.40      1.61 o 
   3   0   7      152.17      148.46      2.96 o 
   4   0   7        1.56        1.97      0.68 o 
   5   0   7        0.28        0.94      0.89 o 
   6   0   7        4.27        5.57      1.13 o 
   7   0   7       36.60       38.56      2.25 o 
   8   0   7        0.35       -0.18      0.91 o 
  -4   1   7       71.40       70.48      4.52 o 
  -3   1   7        5.37        7.58      1.78 o 
  -2   1   7      622.42      616.12     14.62 o 
  -1   1   7      323.81      316.28      6.44 o 
   0   1   7      219.52      227.20      3.82 o 
   1   1   7      154.50      142.17      2.76 o 
   2   1   7        1.27        1.01      0.47 o 
   3   1   7       22.77       21.02      2.41 o 
   4   1   7      250.31      241.59      4.08 o 
   5   1   7        1.16        0.71      0.71 o 
   6   1   7        2.31        2.58      0.91 o 
   7   1   7        5.66        5.99      1.22 o 
   8   1   7        9.76       11.05      2.14 o 
  -4   2   7        8.61        9.86      2.02 o 
  -3   2   7        7.35        7.96      2.02 o 
  -2   2   7        3.41        2.50      1.66 o 
  -1   2   7      411.83      416.77      7.96 o 
   0   2   7        4.85        5.24      1.05 o 
   1   2   7       34.90       34.27      2.08 o 
   2   2   7       10.41       12.26      1.51 o 
   3   2   7        6.16        4.99      0.66 o 
   4   2   7        0.93        0.90      0.55 o 
   5   2   7       51.23       50.37      1.73 o 
   6   2   7       29.32       31.22      2.50 o 
   7   2   7        0.02        0.24      0.95 o 
   8   2   7        2.63        1.66      1.43 o 
  -4   3   7        3.54        2.61      1.55 o 
  -3   3   7        1.53        1.02      1.19 o 
  -2   3   7       32.01       34.14      2.08 o 
  -1   3   7        0.94        1.31      1.43 o 
   0   3   7       51.46       44.43      3.09 o 
   1   3   7       82.66       78.83      2.76 o 
   2   3   7       59.72       58.60      3.03 o 
   3   3   7        4.70        3.96      0.88 o 
   4   3   7      162.09      158.09      3.03 o 
   5   3   7       48.17       49.19      1.68 o 
   6   3   7       12.82       12.48      1.30 o 
   7   3   7        6.19        6.06      1.55 o 
   8   3   7       30.16       36.72      2.97 o 
  -3   4   7       15.93       20.56      2.85 o 
  -2   4   7        3.05        3.45      1.18 o 
  -1   4   7      283.11      278.35      6.30 o 
   0   4   7        4.06        4.64      1.66 o 
   1   4   7        0.14       -1.01      0.67 o 
   2   4   7       72.05       66.72      2.50 o 
   3   4   7      114.70      110.77      4.81 o 
   4   4   7        0.56        0.32      0.71 o 
   5   4   7      176.79      167.72      4.23 o 
   6   4   7       13.11       14.66      1.42 o 
   7   4   7       14.98       18.07      2.26 o 
   8   4   7        1.05        2.38      1.43 o 
  -3   5   7        3.17        5.23      1.90 o 
  -2   5   7       65.42       69.55      4.16 o 
  -1   5   7       15.65       17.76      2.44 o 
   0   5   7      317.37      275.16      6.26 o 
   1   5   7      124.80      121.13      3.73 o 
   2   5   7        9.55       11.73      1.42 o 
   3   5   7       20.35       20.69      1.71 o 
   4   5   7       29.16       26.75      1.66 o 
   5   5   7        0.26       -0.88      0.71 o 
   6   5   7        0.19        0.83      1.31 o 
   7   5   7       25.76       28.05      2.85 o 
   8   5   7       31.16       35.89      3.09 o 
  -2   6   7        5.03        4.87      2.02 o 
  -1   6   7       32.23       31.64      2.19 o 
   0   6   7        1.91       -0.03      0.96 o 
   1   6   7        5.67        4.28      1.78 o 
   2   6   7        1.83        3.03      1.09 o 
   3   6   7       82.90       81.10      2.96 o 
   4   6   7       21.05       22.53      1.68 o 
   5   6   7        0.90       -1.19      1.19 o 
   6   6   7        6.95        8.91      2.14 o 
   7   6   7        6.12        5.59      2.02 o 
  -1   7   7        1.11       -0.36      1.00 o 
   0   7   7        1.99        2.79      1.18 o 
   1   7   7       18.39       19.79      1.89 o 
   2   7   7       38.17       36.84      2.97 o 
   3   7   7       10.12        6.35      2.61 o 
   4   7   7       77.43       67.86      4.28 o 
   5   7   7       19.81       12.48      2.38 o 
   6   7   7       15.01       13.19      2.50 o 
   7   7   7        2.42        3.09      1.78 o 
   0   8   7        0.01       -1.00      0.88 o 
   1   8   7        0.22        0.69      1.05 o 
   2   8   7        7.98        7.84      2.14 o 
   3   8   7       20.36       20.28      1.93 o 
   4   8   7        1.89        0.95      1.55 o 
   5   8   7        0.63       -1.31      1.31 o 
   6   8   7        6.26        6.30      2.14 o 
   7   8   7        0.01        0.12      1.66 o 
   2   9   7        8.67       11.29      2.61 o 
   3   9   7        0.03        1.31      1.66 o 
   4   9   7       37.91       44.93      3.92 o 
   5   9   7        9.50       15.69      2.85 o 
   6   9   7        2.33        0.83      1.78 o 
  -3  -7   8        8.34       12.34      1.83 o 
  -2  -7   8        0.21       -0.42      0.96 o 
  -1  -7   8       36.50       45.29      6.30 o 
   0  -7   8       41.18       46.54      2.05 o 
   1  -7   8        2.12        3.25      1.20 o 
   2  -7   8       22.65       25.00      2.32 o 
  -4  -6   8       13.91       17.14      2.05 o 
  -3  -6   8       33.91       33.47      2.37 o 
  -2  -6   8        0.01        0.53      0.96 o 
  -1  -6   8        0.02       -1.19      0.84 o 
   0  -6   8        0.39        0.65      0.68 o 
   1  -6   8       29.26       30.75      2.04 o 
   2  -6   8        6.98        7.10      1.37 o 
   3  -6   8        1.53       -0.29      1.43 o 
  -4  -5   8       43.95       45.11      4.52 o 
  -3  -5   8       34.02       37.24      2.34 o 
  -2  -5   8        7.45        7.06      1.60 o 
  -1  -5   8       20.38       26.38      1.71 o 
   0  -5   8        4.06        3.66      1.04 o 
   1  -5   8       11.31       13.21      2.01 o 
   2  -5   8        7.14        8.90      1.34 o 
   3  -5   8       20.17       20.68      1.88 o 
   4  -5   8        3.83        3.11      1.14 o 
  -4  -4   8       17.84       15.58      1.86 o 
  -3  -4   8       50.87       54.85      3.45 o 
  -2  -4   8        0.72        1.84      1.31 o 
  -1  -4   8       24.04       18.95      2.08 o 
   0  -4   8        0.69       -0.15      0.68 o 
   1  -4   8       39.47       42.73      2.05 o 
   2  -4   8        0.04        0.12      0.74 o 
   3  -4   8        0.00        0.89      0.83 o 
   4  -4   8       33.74       38.68      2.25 o 
   5  -4   8        1.33        3.36      1.22 o 
  -4  -3   8       40.28       47.19      2.62 o 
  -3  -3   8        0.11       -0.24      1.19 o 
  -2  -3   8        3.57        1.65      0.75 o 
  -1  -3   8       23.24       27.26      2.42 o 
   0  -3   8        8.35        7.65      0.99 o 
   1  -3   8        2.52        0.30      0.62 o 
   2  -3   8       98.10       98.35      2.59 o 
   3  -3   8       89.80       86.53      3.01 o 
   4  -3   8        3.51        4.46      1.13 o 
   5  -3   8       15.60       17.10      3.09 o 
   6  -3   8       17.37       17.73      1.96 o 
  -4  -2   8        2.86        2.61      1.55 o 
  -3  -2   8       67.98       71.87      2.34 o 
  -2  -2   8       97.75      103.43      2.71 o 
  -1  -2   8        8.01        8.46      1.40 o 
   0  -2   8        5.23        5.53      0.84 o 
   1  -2   8       50.77       49.34      1.77 o 
   2  -2   8        9.60        7.84      0.96 o 
   3  -2   8       17.28       18.29      2.94 o 
   4  -2   8       84.13       80.55      2.98 o 
   5  -2   8        9.31       14.42      1.66 o 
   6  -2   8        9.98        8.54      1.48 o 
  -4  -1   8       26.64       31.02      3.57 o 
  -3  -1   8        8.26       12.64      1.77 o 
  -2  -1   8       27.78       30.91      1.57 o 
  -1  -1   8      141.14      148.24      3.19 o 
   0  -1   8        1.59        0.06      0.61 o 
   1  -1   8       41.32       35.73      1.48 o 
   2  -1   8       10.14        9.62      0.98 o 
   3  -1   8      185.59      186.13      3.66 o 
   4  -1   8        0.49        0.22      0.80 o 
   5  -1   8       36.19       35.51      2.05 o 
   6  -1   8       22.84       17.44      1.79 o 
   7  -1   8        9.07        8.28      1.55 o 
  -4   0   8        8.87        5.51      1.30 o 
  -3   0   8       11.70       12.11      1.62 o 
  -2   0   8        6.52        7.79      1.34 o 
  -1   0   8        0.78       -0.10      0.57 o 
   0   0   8       44.06       44.80      1.67 o 
   1   0   8        3.05        1.26      0.62 o 
   2   0   8      178.20      171.76      3.34 o 
   3   0   8       14.52       14.74      1.17 o 
   4   0   8      107.60      109.83      2.71 o 
   5   0   8       63.52       67.27      2.62 o 
   6   0   8        0.27       -0.69      0.80 o 
   7   0   8       15.45       21.06      1.96 o 
  -4   1   8        0.30       -0.14      1.05 o 
  -3   1   8        0.84        1.31      1.09 o 
  -2   1   8       13.89       11.27      1.51 o 
  -1   1   8        6.87        5.80      1.22 o 
   0   1   8      396.31      372.96     11.05 o 
   1   1   8      304.87      305.43      4.85 o 
   2   1   8      197.77      211.89      3.77 o 
   3   1   8      477.91      464.60      6.64 o 
   4   1   8      198.88      200.81      3.78 o 
   5   1   8       56.16       56.08      2.37 o 
   6   1   8       34.29       33.71      2.05 o 
   7   1   8        3.53        3.74      1.18 o 
   8   1   8        4.86        4.52      1.78 o 
  -3   2   8        2.95        0.89      1.19 o 
  -2   2   8       89.54       97.82      4.22 o 
  -1   2   8       23.65       23.13      1.93 o 
   0   2   8       55.57       58.39      2.59 o 
   1   2   8      106.36      101.01      3.30 o 
   2   2   8        1.54        1.26      0.88 o 
   3   2   8       41.00       41.13      1.54 o 
   4   2   8       52.77       48.71      3.08 o 
   5   2   8       73.68       75.72      2.83 o 
   6   2   8        3.53        2.38      0.92 o 
   7   2   8        8.74        6.74      1.84 o 
   8   2   8        2.73        1.31      1.55 o 
  -3   3   8        1.75        0.48      1.31 o 
  -2   3   8        7.80        7.84      2.14 o 
  -1   3   8       79.50       81.42      3.27 o 
   0   3   8       10.89       16.26      3.92 o 
   1   3   8        0.05       -1.13      0.76 o 
   2   3   8       65.26       67.93      2.72 o 
   3   3   8       54.03       55.65      2.42 o 
   4   3   8       11.57       12.13      1.49 o 
   5   3   8        8.27        8.78      1.48 o 
   6   3   8       54.71       54.30      2.30 o 
   7   3   8        0.77        0.48      1.07 o 
   8   3   8       12.88       11.29      2.14 o 
  -3   4   8        2.80        3.21      1.90 o 
  -2   4   8       13.88       11.65      2.38 o 
  -1   4   8        6.93        6.77      2.02 o 
   0   4   8       18.55       16.28      1.76 o 
   1   4   8      117.18      119.68      5.11 o 
   2   4   8       61.43       55.85      2.56 o 
   3   4   8       48.29       48.51      2.34 o 
   4   4   8       94.25       87.12      4.64 o 
   5   4   8        0.73       -0.26      0.80 o 
   6   4   8        5.25        5.05      1.13 o 
   8   4   8       23.87       23.65      2.73 o 
  -2   5   8        0.31        0.93      1.31 o 
  -1   5   8       50.94       46.47      3.80 o 
   0   5   8       14.53       13.88      1.67 o 
   1   5   8        4.91        4.16      1.18 o 
   2   5   8      197.45      183.98      6.66 o 
   3   5   8      171.55      161.76      6.77 o 
   4   5   8       22.13       19.16      1.84 o 
   5   5   8       46.59       46.63      2.30 o 
   6   5   8        7.32        8.79      2.14 o 
  -1   6   8        2.12        3.11      1.30 o 
   0   6   8       31.47       23.53      3.09 o 
   1   6   8       35.55       37.27      2.26 o 
   2   6   8        0.72       -0.86      0.83 o 
   3   6   8       39.05       37.72      2.22 o 
   4   6   8        1.73        4.74      1.17 o 
   5   6   8        5.74        7.37      1.90 o 
   6   6   8        1.87       -1.31      1.31 o 
   7   6   8        0.04       -1.96      1.31 o 
   0   7   8       19.79       22.34      3.09 o 
   1   7   8        4.97        6.18      2.02 o 
   2   7   8       11.08       13.04      2.38 o 
   3   7   8       53.11       50.81      2.59 o 
   4   7   8        1.14        2.00      1.03 o 
   5   7   8        0.13       -1.55      1.31 o 
   6   7   8       34.70       40.05      3.57 o 
   7   7   8        0.80        2.61      1.78 o 
   1   8   8        5.65        6.54      2.26 o 
   2   8   8       10.17       10.49      1.78 o 
   3   8   8        1.06        2.25      1.13 o 
   4   8   8        9.87        8.08      2.26 o 
   5   8   8        4.66        5.82      2.14 o 
   6   8   8        0.05        0.71      1.66 o 
  -2  -6   9        0.00       -0.87      0.88 o 
  -1  -6   9        1.16        0.01      0.96 o 
   0  -6   9       18.81       16.67      1.46 o 
   1  -6   9       15.66       16.19      1.76 o 
   2  -6   9        8.58        8.07      1.60 o 
  -3  -5   9       12.30       16.09      2.00 o 
  -2  -5   9       17.71       17.69      1.94 o 
  -1  -5   9        1.18        0.25      0.75 o 
   0  -5   9       12.67       12.15      1.69 o 
   1  -5   9       38.63       39.60      1.84 o 
   2  -5   9        0.87        0.73      0.94 o 
   3  -5   9       13.71       12.42      1.62 o 
   4  -5   9        3.22        3.48      1.28 o 
  -3  -4   9        5.41        6.03      1.45 o 
  -2  -4   9       32.09       20.92      2.61 o 
  -1  -4   9       32.01       32.93      1.97 o 
   0  -4   9        0.58       -0.40      0.80 o 
   1  -4   9       79.55       77.09      2.94 o 
   2  -4   9        4.74        6.11      1.25 o 
   3  -4   9        0.95        1.03      1.00 o 
   4  -4   9        1.49        1.89      1.37 o 
   5  -4   9        1.49       -0.12      1.01 o 
  -3  -3   9       41.71       47.30      3.57 o 
  -2  -3   9       29.97       36.08      1.80 o 
  -1  -3   9       21.46       19.55      2.59 o 
   0  -3   9        1.62       -0.25      0.65 o 
   1  -3   9        6.04        7.19      1.04 o 
   2  -3   9        2.53        1.73      0.76 o 
   3  -3   9        7.20        9.32      2.73 o 
   4  -3   9       45.04       49.28      2.55 o 
   5  -3   9       12.17       15.42      3.03 o 
  -3  -2   9        0.36        0.45      0.79 o 
  -2  -2   9       32.93       35.30      1.77 o 
  -1  -2   9       90.63       91.49      2.66 o 
   0  -2   9       14.70       14.49      1.25 o 
   1  -2   9        1.39        1.64      0.73 o 
   2  -2   9       38.70       39.93      1.71 o 
   3  -2   9       12.09       12.13      1.20 o 
   4  -2   9        0.93        0.39      0.86 o 
   5  -2   9        7.02        7.07      2.61 o 
   6  -2   9       27.02       30.73      6.60 o 
  -3  -1   9       38.91       47.28      2.73 o 
  -2  -1   9       23.57       19.83      1.94 o 
  -1  -1   9        2.58        2.87      0.82 o 
   0  -1   9       14.78       14.57      1.67 o 
   1  -1   9       53.16       51.27      1.88 o 
   2  -1   9        8.20        9.19      1.05 o 
   3  -1   9       79.42       80.15      3.06 o 
   4  -1   9        0.05       -1.07      0.71 o 
   5  -1   9       16.88       22.20      1.93 o 
   6  -1   9        5.30        4.64      1.28 o 
  -3   0   9       16.44       20.10      2.03 o 
  -2   0   9       90.34       90.87      3.45 o 
  -1   0   9       46.77       43.71      2.37 o 
   0   0   9        7.09        6.37      1.25 o 
   1   0   9        0.06       -0.51      0.60 o 
   2   0   9       43.98       44.87      1.86 o 
   3   0   9        2.88        1.92      0.84 o 
   4   0   9        4.44        4.88      0.93 o 
   5   0   9        6.08        5.58      1.66 o 
   6   0   9       52.38       56.57      4.04 o 
   7   0   9       19.39       18.41      2.01 o 
  -3   1   9        1.22        0.36      1.49 o 
  -2   1   9       17.13       17.14      1.90 o 
  -1   1   9       22.38       22.65      2.00 o 
   0   1   9        0.48        0.03      0.88 o 
   1   1   9        8.94       10.06      1.42 o 
   2   1   9      198.02      188.48      4.89 o 
   3   1   9       16.43       13.16      1.72 o 
   4   1   9       58.43       62.91      2.08 o 
   5   1   9      170.69      174.57      4.50 o 
   6   1   9       40.51       41.65      2.30 o 
   7   1   9      121.97      136.65      4.32 o 
  -3   2   9        6.11        5.71      1.51 o 
  -2   2   9       44.28       45.44      2.62 o 
  -1   2   9        0.06        0.47      0.96 o 
   0   2   9        1.54       -0.58      0.89 o 
   1   2   9        0.06       -0.62      0.83 o 
   2   2   9       72.71       70.84      2.93 o 
   3   2   9       64.54       64.92      2.85 o 
   4   2   9      104.04      103.55      3.52 o 
   5   2   9       11.76       12.77      1.23 o 
   6   2   9        6.40        8.25      1.37 o 
   7   2   9        9.82       10.16      2.50 o 
  -2   3   9       17.64       22.10      2.23 o 
  -1   3   9       53.53       49.69      2.69 o 
   0   3   9        0.61        1.18      1.05 o 
   1   3   9       17.92       18.11      1.76 o 
   2   3   9       29.71       26.46      2.85 o 
   3   3   9        9.98        9.66      1.42 o 
   4   3   9       32.12       29.81      2.01 o 
   5   3   9        2.43        2.44      1.13 o 
   6   3   9       14.10       16.28      2.50 o 
   7   3   9       24.69       18.42      2.38 o 
  -2   4   9       10.90       13.63      1.93 o 
  -1   4   9        9.01       13.02      1.81 o 
   0   4   9        1.67        0.48      1.01 o 
   1   4   9       10.88       12.09      1.60 o 
   2   4   9       75.06       78.17      3.18 o 
   3   4   9       35.68       37.22      2.22 o 
   4   4   9        0.55       -1.19      0.80 o 
   5   4   9       20.63       20.39      1.85 o 
   6   4   9       31.18       33.53      2.19 o 
  -1   5   9        0.39        0.91      1.08 o 
   0   5   9        3.24        6.94      1.51 o 
   1   5   9       15.03       16.26      1.84 o 
   2   5   9       34.04       30.13      2.20 o 
   3   5   9       67.83       67.84      2.96 o 
   4   5   9       87.73       90.14      3.33 o 
   5   5   9       32.56       34.22      2.18 o 
   6   5   9       45.70       48.13      3.80 o 
   0   6   9        5.22        4.78      1.38 o 
   1   6   9        6.14        4.14      1.34 o 
   2   6   9       27.06       26.57      4.81 o 
   3   6   9       31.90       32.11      2.28 o 
   4   6   9        9.45        6.06      2.02 o 
   5   6   9       22.48       20.09      2.97 o 
   6   6   9        0.13        0.95      1.43 o 
   7   6   9        1.28        1.66      1.66 o 
   2   7   9        3.60        3.73      1.34 o 
   3   7   9       18.28       19.71      4.46 o 
   4   7   9       23.35       24.13      2.61 o 
   5   7   9       11.37       10.10      2.50 o 
   6   7   9        1.54        2.14      1.78 o 
  -1  -5  10        0.67        1.80      1.60 o 
   0  -5  10        6.46        3.70      1.07 o 
   1  -5  10        5.35        7.07      1.25 o 
   2  -5  10       16.05       11.54      1.66 o 
  -2  -4  10        8.99       12.60      2.38 o 
  -1  -4  10        0.89       -1.31      0.92 o 
   0  -4  10       19.30       15.21      1.72 o 
   1  -4  10       16.05       14.61      2.02 o 
   2  -4  10       16.17       14.12      2.20 o 
   3  -4  10       51.66       48.86      2.62 o 
  -2  -3  10       37.73       47.64      2.71 o 
  -1  -3  10       15.38       16.44      1.47 o 
   0  -3  10        6.34        8.24      1.17 o 
   1  -3  10       11.71       13.58      1.52 o 
   2  -3  10       20.98       22.86      3.18 o 
   3  -3  10        5.39        5.19      1.25 o 
   4  -3  10        1.38        2.24      1.19 o 
  -2  -2  10       17.51       18.39      1.97 o 
  -1  -2  10       17.05       20.18      2.12 o 
   0  -2  10       18.95       19.96      1.93 o 
   1  -2  10       25.78       24.31      1.72 o 
   2  -2  10        2.74        2.91      0.91 o 
   3  -2  10       40.12       40.88      1.89 o 
   4  -2  10       10.89       13.79      1.71 o 
   5  -2  10        1.56        3.05      1.20 o 
  -2  -1  10       76.71       81.47      3.46 o 
  -1  -1  10       27.12       30.78      2.31 o 
   0  -1  10        3.32        3.57      1.60 o 
   1  -1  10        3.76        6.43      1.85 o 
   2  -1  10       48.32       49.43      2.24 o 
   3  -1  10        2.74        3.36      0.95 o 
   4  -1  10        0.75       -0.07      0.86 o 
   5  -1  10       19.11       20.43      6.48 o 
   6  -1  10        7.31        7.15      1.54 o 
  -2   0  10       12.48       16.46      2.03 o 
  -1   0  10        1.58        1.28      1.20 o 
   0   0  10       12.08       12.20      1.67 o 
   1   0  10       53.38       45.75      3.27 o 
   2   0  10        0.02       -0.29      1.11 o 
   3   0  10       82.09       81.12      4.55 o 
   4   0  10       75.24       69.20      2.84 o 
   5   0  10        1.32        1.21      1.00 o 
   6   0  10        8.17        4.74      1.38 o 
  -2   1  10       21.37       22.57      6.06 o 
  -1   1  10        0.22       -1.31      0.92 o 
   0   1  10        3.45        1.72      1.17 o 
   1   1  10        6.88        6.94      1.42 o 
   2   1  10        9.47       12.05      1.62 o 
   3   1  10        0.45        0.48      1.05 o 
   4   1  10       19.35       19.38      2.19 o 
   5   1  10        2.08        2.00      1.03 o 
   6   1  10       50.27       49.55      2.54 o 
  -1   2  10        4.46        2.03      2.79 o 
   0   2  10       29.80       31.53      2.31 o 
   1   2  10       20.80       19.14      2.26 o 
   2   2  10        9.83       11.32      2.20 o 
   3   2  10       20.91       20.14      5.76 o 
   4   2  10        0.00       -0.65      1.13 o 
   5   2  10        7.70        5.11      1.38 o 
   6   2  10       24.79       13.43      2.50 o 
  -1   3  10        1.35        1.94      1.25 o 
   0   3  10        0.00       -0.71      1.01 o 
   1   3  10       18.86       23.21      5.53 o 
   2   3  10       49.13       47.06      4.22 o 
   3   3  10        0.01       -0.84      0.95 o 
   4   3  10        0.21       -0.24      1.01 o 
   5   3  10        2.30        3.59      1.60 o 
   6   3  10        3.97        2.73      1.66 o 
   0   4  10       25.97       31.53      2.40 o 
   1   4  10        2.35        2.14      1.20 o 
   2   4  10       10.60       11.40      1.68 o 
   3   4  10       33.09       33.75      2.34 o 
   4   4  10       14.96       16.58      1.89 o 
   5   4  10        4.25        5.23      1.34 o 
   6   4  10        2.28        2.41      1.22 o 
   1   5  10        8.00        7.55      2.26 o 
   2   5  10       26.76       25.61      2.61 o 
   3   5  10        0.44        1.80      1.22 o 
   4   5  10        2.74        1.47      1.13 o 
   5   5  10       31.36       33.59      2.37 o 
   6   5  10       16.59       12.48      2.50 o 
   2   6  10        0.16        0.71      1.18 o 
   3   6  10       22.55       19.98      3.09 o 
   4   6  10       14.70        9.99      3.03 o 
   5   6  10        3.58        3.66      1.34 o 
   0  -3  11       17.00       22.63      1.81 o 
   1  -3  11       16.84       19.67      1.66 o 
   2  -3  11       14.11       20.21      1.67 o 
   0  -2  11       18.28       18.45      3.68 o 
   1  -2  11        7.50       10.37      1.34 o 
   2  -2  11       70.28       78.63      2.70 o 
   3  -2  11        8.95        8.61      1.54 o 
   0  -1  11       62.42       71.91      3.40 o 
   1  -1  11       17.42       17.20      2.50 o 
   2  -1  11        6.93        9.86      1.23 o 
   3  -1  11        8.45        7.70      1.21 o 
   4  -1  11        3.57        2.49      1.31 o 
   0   0  11        5.88        8.05      2.02 o 
   1   0  11       13.65       13.14      2.61 o 
   2   0  11       11.85       11.54      1.81 o 
   3   0  11        4.48        5.80      2.44 o 
   4   0  11        2.08        0.31      0.79 o 
   5   0  11       13.77       11.07      2.38 o 
   0   1  11        1.59        0.37      1.17 o 
   1   1  11       15.07       17.07      1.97 o 
   2   1  11        0.12        0.65      1.09 o 
   3   1  11       13.26       11.52      1.74 o 
   4   1  11        0.01       -0.41      1.05 o 
   5   1  11        0.10       -1.90      1.43 o 
   0   2  11        1.62        1.98      1.31 o 
   1   2  11       10.14       10.13      1.71 o 
   2   2  11       26.18       24.62      2.25 o 
   3   2  11        0.72        0.38      1.13 o 
   4   2  11        6.36        5.05      1.43 o 
   5   2  11       10.50       13.23      1.89 o 
   1   3  11       12.25       17.89      2.20 o 
   2   3  11       12.33       14.21      1.93 o 
   3   3  11       15.84       16.10      1.96 o 
   4   3  11       13.45       15.76      1.97 o 
   5   3  11        2.71        2.65      1.96 o 
   2   4  11       48.47       55.86      4.64 o 
   3   4  11        0.97        1.53      1.49 o 
   4   4  11       16.41       19.50      2.14 o 
                                                 
